# Supplementary material for: Poor adherence to TB diagnosis guidelines among under-five children with severe acute malnutrition in central India: A missed window of opportunity?
Source: PLoS One. 2021 Mar 12;16(3):e0248192. doi: 10.1371/journal.pone.0248192 (PMC7954324; doi:10.1371/journal.pone.0248192)
Supplement: S2 Annex — (XLSX) [file pone.0248192.s002.xlsx]

## Sheet: data
Name of district	name of NRC	age	sex	residential status	socio economic status	referred from	Whether referred to higher center or other NRC	after discharge whther child revisited the nrc for follow up	whther screened for all 5 criteria (his contact cxr phyexm mantoux)	whether child was asked about the history suggestive to TB	whether child was asked about history of coontact to TB	whether child has undergone physical examination	whether child has undergone chest x ray	whether child has undergone mantoux test	whether biological sample was obtained from the child	type of biological sample	among the 5 criteria whther child found positive to any	whether child has positive history suggestive to TB	whether child has positive history of contact to TB	whether physicial exmination of child is suggstive to TB	whether chest x ray of child is suggstive to TB	whether mantoux test of child is suggstive to TB	whether biological sample was found positive	who has confiirm the diagnosis at nrc	on the basis of 5 screening criteria what was the status of child	why diagnosis was not confirm	final diagnosis of the child	TB registration date	what was the TB TB outcome of the child	date of documentation of TB outcome	whether child was followed up by TB programme	age category	days to registration of child after the date of admission to NRC	days to registration of child after the date of admission to NRC	time taken to registration under RNTCP after diagnosis (<week or > or weual to week)
Sagar	Bina	59	Female	Not recorded	Not recorded	AWW/CDPO	Not Recorded	No	No	No	Yes	Yes	Yes	Yes	No	No Sample was sent	other	No	No	No	No	No	No	Full time Paediatrician	Negative for TB		Negative				No	Age more than 1 year			Equal or more than 1 week
Sagar	Bina	59	Male	Not recorded	Not recorded	AWW/CDPO	Not Recorded	No	No	No	Yes	Yes	Yes	No	No	No Sample was sent	other	No	No	No	No	No	No	Full time Paediatrician	Negative for TB		Negative				No	Age more than 1 year			Equal or more than 1 week
Sagar	DH_Sagar(SMTU)	58	Female	Not recorded	Not recorded	Not Recorded	Not Recorded	No	No	No	No	No	No	Yes	No	No Sample was sent	other	No	No	No	No	No	No	Full time Paediatrician	Negative for TB		Negative				No	Age more than 1 year			Equal or more than 1 week
Sagar	DH_Sagar(SMTU)	58	Female	Not recorded	Not recorded	Not Recorded	Not Recorded	No	No	No	No	No	Yes	Yes	No	No Sample was sent	other	No	No	No	No	No	No	Full time Paediatrician	Negative for TB		Negative				No	Age more than 1 year			Equal or more than 1 week
Sagar	Godhakota	58	Male	Not recorded	Not recorded	Self Referred	Not Recorded	No	No	Yes	No	Yes	No	No	No	No Sample was sent	History	Yes	No	No	No	No	No	Full time Paediatrician	Negative for TB		Negative				No	Age more than 1 year			Equal or more than 1 week
Sagar	Bina	58	Male	Not recorded	Not recorded	AWW/CDPO	Not Recorded	No	Yes	Yes	Yes	Yes	Yes	Yes	Yes	Sputum	CXR Mountoux	No	No	No	Yes	Yes	Yes	Full time Paediatrician	Emperical TB (on the basis of MT or CXR only)		Microbiologically confirm TB	2017-07-02	Not Recorded		No	Age more than 1 year	0	0	Less than 1 week
Sheopur	Baroda	58	Female	Not recorded	Not recorded	AWW/CDPO	Not Recorded	No	No	Yes	No	Yes	No	Yes	No	No Sample was sent	other	No	No	No	No	No	No	Full time Paediatrician	Negative for TB		Negative				No	Age more than 1 year			Equal or more than 1 week
Sheopur	Karahal	58	Female	Not recorded	Not recorded	AWW/CDPO	Not Recorded	No	No	Yes	No	Yes	No	Yes	No	No Sample was sent	other	No	No	No	No	No	No	Full time Paediatrician	Negative for TB		Negative				No	Age more than 1 year			Equal or more than 1 week
Sagar	Deori	57	Female	Not recorded	Not recorded	AWW/CDPO	Not Recorded	No	No	Yes	No	Yes	No	Yes	No	No Sample was sent	other	No	No	No	No	No	No	Full time Paediatrician	Negative for TB		Negative				No	Age more than 1 year			Equal or more than 1 week
Sheopur	DH_Sheopur	57	Female	Not recorded	Not recorded	AWW/CDPO	Not Recorded	No	No	Yes	No	Yes	Yes	Yes	No	No Sample was sent	other	No	No	No	No	No	No	Full time Paediatrician	Negative for TB		Negative				No	Age more than 1 year			Equal or more than 1 week
Sagar	Bina	56	Male	Not recorded	Not recorded	Paramedical Workers	Not Recorded	No	No	No	Yes	Yes	Yes	Yes	No	No Sample was sent	other	No	No	No	No	No	No	Full time Paediatrician	Negative for TB		Negative				No	Age more than 1 year			Equal or more than 1 week
Sagar	Godhakota	56	Male	Not recorded	Not recorded	AWW/CDPO	Not Recorded	No	No	Yes	No	Yes	No	No	No	No Sample was sent	History	Yes	No	No	No	No	No	Full time Paediatrician	Negative for TB		Negative				No	Age more than 1 year			Equal or more than 1 week
Sheopur	DH_Sheopur	56	Male	Not recorded	Not recorded	AWW/CDPO	Not Recorded	No	No	Yes	No	Yes	Yes	Yes	Yes	Sputum	Mountoux	No	No	No	No	Yes	Yes	Full time Paediatrician	Emperical TB (on the basis of MT or CXR only)		Microbiologically confirm TB	8/23/2017	Not Recorded		No	Age more than 1 year	2	2	Less than 1 week
Sheopur	DH_Sheopur	56	Female	Not recorded	Not recorded	AWW/CDPO	Not Recorded	No	No	Yes	No	Yes	Yes	Yes	No	No Sample was sent	other	No	No	No	No	No	No	Full time Paediatrician	Negative for TB		Negative				No	Age more than 1 year			Equal or more than 1 week
Sagar	Bina	55	Female	Not recorded	Not recorded	AWW/CDPO	Not Recorded	No	No	No	Yes	Yes	Yes	Yes	No	No Sample was sent	other	No	No	No	No	No	No	Full time Paediatrician	Negative for TB		Negative				No	Age more than 1 year			Equal or more than 1 week
Sagar	Malthon	54	Female	Rural	Not recorded	Not Recorded	Not Recorded	No	No	No	No	No	No	Yes	Yes	Sputum	other	No	No	No	No	No	No	Full time Paediatrician	Negative for TB		Negative				No	Age more than 1 year			Equal or more than 1 week
Sagar	DH_Sagar(SMTU)	54	Male	Not recorded	Not recorded	Medical Practitioners/OPD	Not Recorded	No	No	No	No	No	Yes	Yes	No	No Sample was sent	other	No	No	No	No	No	No	Full time Paediatrician	Negative for TB		Negative				No	Age more than 1 year			Equal or more than 1 week
Sagar	DH_Sagar(SMTU)	54	Female	Rural	Not recorded	Medical Practitioners/OPD	Not Recorded	No	No	No	No	No	Yes	Yes	No	No Sample was sent	other	No	No	No	No	No	No	Full time Paediatrician	Negative for TB		Negative				No	Age more than 1 year			Equal or more than 1 week
Sagar	DH_Sagar(SMTU)	54	Male	Not recorded	Not recorded	Not Recorded	Not Recorded	No	No	Yes	Yes	No	Yes	Yes	No	No Sample was sent	other	No	No	No	No	No	No	Full time Paediatrician	Negative for TB		Negative				No	Age more than 1 year			Equal or more than 1 week
Sagar	DH_Sagar(SMTU)	54	Male	Not recorded	Not recorded	AWW/CDPO	Not Recorded	No	No	No	No	No	Yes	Yes	No	No Sample was sent	other	No	No	No	No	No	No	Full time Paediatrician	Negative for TB		Negative				No	Age more than 1 year			Equal or more than 1 week
Sagar	Malthon	54	Male	Rural	Not recorded	Not Recorded	Not Recorded	No	No	No	No	No	No	Yes	Yes	Sputum	other	No	No	No	No	No	No	Full time Paediatrician	Negative for TB		Negative				No	Age more than 1 year			Equal or more than 1 week
Sagar	DH_Sagar(SMTU)	54	Female	Not recorded	Not recorded	Not Recorded	Not Recorded	No	No	Yes	Yes	No	Yes	Yes	Yes	Gastric Aspirate	Contact CXR	No	Yes	No	Yes	No	No	Full time Paediatrician	Diagnosis couldnot be established	Absent at the time of screening	Absent at the time of screening				No	Age more than 1 year			Equal or more than 1 week
Sheopur	Baroda	54	Female	Not recorded	Not recorded	AWW/CDPO	Not Recorded	No	No	Yes	No	Yes	No	Yes	Yes	Sputum	Mountoux	No	No	No	No	Yes	Yes	Full time Paediatrician	TB (Pul/EP)		Microbiologically confirm TB	9/20/2017	Continue		No	Age more than 1 year	0	0	Less than 1 week
Sheopur	Baroda	54	Female	Not recorded	Not recorded	AWW/CDPO	Not Recorded	No	No	Yes	No	Yes	No	Yes	No	No Sample was sent	other	No	No	No	No	No	No	Full time Paediatrician	Negative for TB		Negative				No	Age more than 1 year			Equal or more than 1 week
Sagar	Khurai	52	Female	Not recorded	Not recorded	AWW/CDPO	Not Recorded	No	No	No	No	Yes	No	Yes	No	No Sample was sent	other	No	No	No	No	No	No	Full time Paediatrician	Negative for TB		Negative				No	Age more than 1 year			Equal or more than 1 week
Sagar	Malthon	52	Male	Rural	Not recorded	Not Recorded	Not Recorded	No	No	No	No	No	No	Yes	Yes	Sputum	other	No	No	No	No	No	No	Full time Paediatrician	Negative for TB		Negative				No	Age more than 1 year			Equal or more than 1 week
Sheopur	Vijaypur	52	Male	Not recorded	Not recorded	AWW/CDPO	Not Recorded	No	No	Yes	Yes	Yes	No	No	No	No Sample was sent	other	No	No	No	No	No	No	Full time Paediatrician	Negative for TB		Negative				No	Age more than 1 year			Equal or more than 1 week
Sagar	DH_Sagar(SMTU)	51	Female	Not recorded	Not recorded	Not Recorded	Not Recorded	No	No	Yes	Yes	Yes	Yes	No	Yes	Gastric Aspirate	Contact CXR	No	Yes	No	Yes	No	No	Full time Paediatrician	Negative for TB		Negative				No	Age more than 1 year			Equal or more than 1 week
Sagar	Khurai	51	Male	Not recorded	Not recorded	AWW/CDPO	Not Recorded	No	No	No	No	Yes	No	Yes	No	No Sample was sent	other	No	No	No	No	No	No	Full time Paediatrician	Negative for TB		Negative				No	Age more than 1 year			Equal or more than 1 week
Sagar	Godhakota	51	Female	Not recorded	Not recorded	AWW/CDPO	Not Recorded	No	No	Yes	No	Yes	No	No	No	No Sample was sent	History	Yes	No	No	No	No	No	Full time Paediatrician	Negative for TB		Negative				No	Age more than 1 year			Equal or more than 1 week
Sagar	Khurai	50	Female	Not recorded	Not recorded	AWW/CDPO	Not Recorded	No	No	No	No	Yes	Yes	Yes	No	No Sample was sent	other	No	No	No	No	No	No	Full time Paediatrician	Negative for TB		Negative				No	Age more than 1 year			Equal or more than 1 week
Sagar	Godhakota	50	Female	Not recorded	Not recorded	AWW/CDPO	Not Recorded	No	No	Yes	No	Yes	No	No	No	No Sample was sent	History	Yes	No	No	No	No	No	Full time Paediatrician	Negative for TB		Negative				No	Age more than 1 year			Equal or more than 1 week
Sagar	Godhakota	49	Female	Not recorded	Not recorded	AWW/CDPO	Not Recorded	No	No	Yes	No	Yes	No	No	No	No Sample was sent	History	Yes	No	No	No	No	No	Full time Paediatrician	Negative for TB		Negative				No	Age more than 1 year			Equal or more than 1 week
Sagar	Bina	49	Male	Not recorded	Not recorded	AWW/CDPO	Not Recorded	No	No	No	Yes	Yes	Yes	Yes	No	No Sample was sent	other	No	No	No	No	No	No	Full time Paediatrician	Negative for TB		Negative				No	Age more than 1 year			Equal or more than 1 week
Sagar	Malthon	48	Male	Rural	Not recorded	Not Recorded	Not Recorded	No	No	No	No	No	No	Yes	Yes	Sputum	other	No	No	No	No	No	No	Full time Paediatrician	Negative for TB		Negative				No	Age more than 1 year			Equal or more than 1 week
Sagar	Malthon	48	Female	Rural	Not recorded	Not Recorded	Not Recorded	No	No	No	No	No	No	Yes	Yes	Sputum	other	No	No	No	No	No	No	Full time Paediatrician	Negative for TB		Negative				No	Age more than 1 year			Equal or more than 1 week
Sagar	DH_Sagar(SMTU)	48	Female	Not recorded	Not recorded	Not Recorded	Not Recorded	No	No	No	No	No	Yes	Yes	No	No Sample was sent	CXR	No	No	No	Yes	No	No	Full time Paediatrician	Negative for TB		Negative				No	Age more than 1 year			Equal or more than 1 week
Sagar	DH_Sagar(SMTU)	48	Male	Not recorded	Not recorded	Not Recorded	Not Recorded	No	No	No	No	No	Yes	Yes	No	No Sample was sent	other	No	No	No	No	No	No	Full time Paediatrician	Negative for TB		Negative				No	Age more than 1 year			Equal or more than 1 week
Sagar	DH_Sagar(SMTU)	48	Female	Not recorded	Not recorded	Not Recorded	Not Recorded	No	No	Yes	Yes	No	Yes	Yes	Yes	Gastric Aspirate	Contact	No	Yes	No	No	No	No	Full time Paediatrician	Negative for TB		Negative				No	Age more than 1 year			Equal or more than 1 week
Sagar	DH_Sagar(SMTU)	48	Female	Not recorded	Not recorded	Not Recorded	Not Recorded	No	No	No	No	No	Yes	No	No	No Sample was sent	other	No	No	No	No	No	No	Full time Paediatrician	Negative for TB		Negative				No	Age more than 1 year			Equal or more than 1 week
Sagar	Bina	48	Male	Not recorded	Not recorded	AWW/CDPO	Not Recorded	No	No	No	Yes	Yes	Yes	Yes	No	No Sample was sent	other	No	No	No	No	No	No	Full time Paediatrician	Negative for TB		Negative				No	Age more than 1 year			Equal or more than 1 week
Sagar	DH_Sagar(SMTU)	48	Male	Not recorded	Not recorded	Not Recorded	Not Recorded	No	No	No	No	No	Yes	Yes	Yes	Gastric Aspirate	other	No	No	No	No	No	Error on CbNAAT	Full time Paediatrician	Negative for TB		Negative				No	Age more than 1 year			Equal or more than 1 week
Sagar	Deori	48	Female	Not recorded	Not recorded	AWW/CDPO	Not Recorded	No	No	Yes	No	Yes	No	Yes	No	No Sample was sent	other	No	No	No	No	No	No	Full time Paediatrician	Negative for TB		Negative				No	Age more than 1 year			Equal or more than 1 week
Sagar	Godhakota	48	Female	Not recorded	Not recorded	Self Referred	Not Recorded	No	No	Yes	Yes	Yes	No	No	No	No Sample was sent	History	Yes	No	No	No	No	No	Full time Paediatrician	Negative for TB		Negative				No	Age more than 1 year			Equal or more than 1 week
Sagar	Bina	48	Male	Not recorded	Not recorded	Self Referred	Not Recorded	No	No	No	Yes	Yes	Yes	Yes	No	No Sample was sent	other	No	No	No	No	No	No	Full time Paediatrician	Negative for TB		Negative				No	Age more than 1 year			Equal or more than 1 week
Sagar	DH_Sagar(SMTU)	48	Male	Not recorded	Not recorded	Not Recorded	Not Recorded	No	No	No	No	No	Yes	Yes	Yes	Gastric Aspirate	other	No	No	No	No	No	No	Full time Paediatrician	Negative for TB		Negative				No	Age more than 1 year			Equal or more than 1 week
Sagar	DH_Sagar(SMTU)	48	Male	Not recorded	Not recorded	Not Recorded	Not Recorded	No	No	Yes	No	No	Yes	Yes	No	No Sample was sent	other	No	No	No	No	No	No	Full time Paediatrician	Negative for TB		Negative				No	Age more than 1 year			Equal or more than 1 week
Sagar	DH_Sagar(SMTU)	48	Male	Not recorded	Not recorded	Not Recorded	Not Recorded	No	No	No	No	No	Yes	Yes	Yes	Gastric Aspirate	Mountoux	No	No	No	No	Yes	Yes	Full time Paediatrician	Emperical TB (on the basis of MT or CXR only)		Microbiologically confirm TB	4/26/2017	Not Recorded		No	Age more than 1 year	0	0	Less than 1 week
Sagar	Bina	48	Female	Not recorded	Not recorded	AWW/CDPO	Not Recorded	No	No	No	Yes	Yes	Yes	Yes	No	No Sample was sent	other	No	No	No	No	No	No	Full time Paediatrician	Negative for TB		Negative				No	Age more than 1 year			Equal or more than 1 week
Sagar	Godhakota	48	Male	Not recorded	Not recorded	AWW/CDPO	Not Recorded	No	No	Yes	Yes	Yes	No	No	No	No Sample was sent	History	Yes	No	No	No	No	No	Full time Paediatrician	Negative for TB		Negative				No	Age more than 1 year			Equal or more than 1 week
Sagar	Khurai	48	Male	Not recorded	Not recorded	AWW/CDPO	Not Recorded	No	No	No	No	Yes	No	Yes	No	No Sample was sent	other	No	No	No	No	No	No	Full time Paediatrician	Negative for TB		Negative				No	Age more than 1 year			Equal or more than 1 week
Sagar	DH_Sagar(SMTU)	48	Female	Not recorded	Not recorded	Not Recorded	Not Recorded	No	No	No	No	No	No	No	Yes	Gastric Aspirate	other	No	No	No	No	No	No	Full time Paediatrician	Diagnosis couldnot be established	Absent at the time of screening	Absent at the time of screening				No	Age more than 1 year			Equal or more than 1 week
Sagar	DH_Sagar(SMTU)	48	Male	Not recorded	Not recorded	Not Recorded	Not Recorded	No	No	No	No	No	Yes	Yes	No	No Sample was sent	other	No	No	No	No	No	No	Full time Paediatrician	Negative for TB		Negative				No	Age more than 1 year			Equal or more than 1 week
Sagar	DH_Sagar(SMTU)	48	Male	Not recorded	Not recorded	Not Recorded	Not Recorded	No	No	No	No	No	Yes	Yes	Yes	Gastric Aspirate	other	No	No	No	No	No	No	Full time Paediatrician	Negative for TB		Negative				No	Age more than 1 year			Equal or more than 1 week
Sagar	Bina	48	Male	Not recorded	Not recorded	AWW/CDPO	Not Recorded	No	No	No	Yes	Yes	Yes	Yes	Yes	Sputum	CXR Mountoux	No	No	No	Yes	Yes	Yes	Full time Paediatrician	TB (Pul/EP)		Microbiologically confirm TB	2017-10-06	Treatment Completed	2017-10-12	No	Age more than 1 year	0	0	Less than 1 week
Sagar	Godhakota	48	Male	Not recorded	Not recorded	AWW/CDPO	Not Recorded	No	No	Yes	Yes	Yes	No	No	No	No Sample was sent	History	Yes	No	No	No	No	No	Full time Paediatrician	Negative for TB		Negative				No	Age more than 1 year			Equal or more than 1 week
Sagar	DH_Sagar(SMTU)	48	Male	Not recorded	Not recorded	Not Recorded	Not Recorded	No	No	No	No	No	Yes	Yes	Yes	Gastric Aspirate	Mountoux	No	No	No	No	Yes	Yes	Full time Paediatrician	Emperical TB (on the basis of MT or CXR only)		Microbiologically confirm TB	2017-08-10	Not Recorded		No	Age more than 1 year	0	0	Less than 1 week
Sagar	Deori	48	Male	Not recorded	Not recorded	Self Referred	Not Recorded	No	No	Yes	No	Yes	No	Yes	No	No Sample was sent	other	No	No	No	No	No	No	Full time Paediatrician	Negative for TB		Negative				No	Age more than 1 year			Equal or more than 1 week
Sagar	Godhakota	48	Female	Not recorded	Not recorded	Self Referred	Not Recorded	No	No	Yes	Yes	Yes	No	No	No	No Sample was sent	History	Yes	No	No	No	No	No	Full time Paediatrician	Negative for TB		Negative				No	Age more than 1 year			Equal or more than 1 week
Sagar	DH_Sagar(SMTU)	48	Female	Not recorded	Not recorded	Not Recorded	Not Recorded	No	No	No	No	No	Yes	Yes	No	No Sample was sent	other	No	No	No	No	No	No	Full time Paediatrician	Negative for TB		Negative				No	Age more than 1 year			Equal or more than 1 week
Sagar	DH_Sagar(SMTU)	48	Female	Not recorded	Not recorded	Not Recorded	Not Recorded	No	No	No	No	No	Yes	Yes	Yes	Gastric Aspirate	Mountoux	No	No	No	No	Yes	No	Full time Paediatrician	Emperical TB (on the basis of MT or CXR only)		Clinically confirm TB	2017-08-06	Not Recorded		No	Age more than 1 year	31	31	Equal or more than 1 week
Sheopur	DH_Sheopur	48	Female	Not recorded	Not recorded	Taken to NRC by Poolice	Not Recorded	No	No	Yes	No	Yes	Yes	Yes	No	No Sample was sent	other	No	No	No	No	No	No	Full time Paediatrician	Negative for TB		Negative				No	Age more than 1 year			Equal or more than 1 week
Sheopur	Baroda	48	Female	Not recorded	Not recorded	AWW/CDPO	Not Recorded	No	No	Yes	No	Yes	No	Yes	No	No Sample was sent	other	No	No	No	No	No	No	Full time Paediatrician	Negative for TB		Negative				No	Age more than 1 year			Equal or more than 1 week
Sheopur	DH_Sheopur	48	Male	Not recorded	Not recorded	Medical Practitioners/OPD	Not Recorded	No	No	Yes	No	Yes	Yes	Yes	No	No Sample was sent	other	No	No	No	No	No	No	Full time Paediatrician	Negative for TB		Negative				No	Age more than 1 year			Equal or more than 1 week
Sheopur	Karahal	48	Male	Not recorded	BPL	AWW/CDPO	Not Recorded	No	No	Yes	No	Yes	No	Yes	No	No Sample was sent	other	No	No	No	No	No	No	Full time Paediatrician	Negative for TB		Negative				No	Age more than 1 year			Equal or more than 1 week
Sheopur	DH_Sheopur	48	Male	Not recorded	Not recorded	AWW/CDPO	Not Recorded	No	No	Yes	No	Yes	Yes	Yes	No	No Sample was sent	other	No	No	No	No	No	No	Full time Paediatrician	Negative for TB		Negative				No	Age more than 1 year			Equal or more than 1 week
Sheopur	Karahal	48	Female	Not recorded	Not recorded	AWW/CDPO	Not Recorded	No	No	Yes	No	Yes	No	Yes	No	No Sample was sent	other	No	No	No	No	No	No	Full time Paediatrician	Negative for TB		Negative				No	Age more than 1 year			Equal or more than 1 week
Sheopur	Vijaypur	48	Female	Not recorded	Not recorded	AWW/CDPO	Not Recorded	No	No	Yes	No	Yes	No	Yes	No	No Sample was sent	other	No	No	No	No	No	No	Full time Paediatrician	Negative for TB		Negative				No	Age more than 1 year			Equal or more than 1 week
Sheopur	Karahal	48	Male	Not recorded	BPL	AWW/CDPO	Not Recorded	No	No	Yes	No	Yes	No	Yes	No	No Sample was sent	other	No	No	No	No	No	No	Full time Paediatrician	Negative for TB		Negative				No	Age more than 1 year			Equal or more than 1 week
Sheopur	DH_Sheopur	48	Male	Not recorded	Not recorded	AWW/CDPO	Not Recorded	No	No	Yes	No	Yes	Yes	Yes	No	No Sample was sent	other	No	No	No	No	No	No	Full time Paediatrician	Negative for TB		Negative				No	Age more than 1 year			Equal or more than 1 week
Sheopur	Baroda	48	Female	Not recorded	Not recorded	AWW/CDPO	Not Recorded	No	No	Yes	No	Yes	No	Yes	No	No Sample was sent	other	No	No	No	No	No	No	Full time Paediatrician	Negative for TB		Negative				No	Age more than 1 year			Equal or more than 1 week
Sheopur	Vijaypur	48	Female	Not recorded	Not recorded	AWW/CDPO	Not Recorded	No	No	Yes	No	Yes	No	Yes	No	No Sample was sent	other	No	No	No	No	No	No	Full time Paediatrician	Negative for TB		Negative				No	Age more than 1 year			Equal or more than 1 week
Sheopur	DH_Sheopur	48	Male	Not recorded	Not recorded	AWW/CDPO	Not Recorded	No	No	Yes	No	Yes	Yes	Yes	No	No Sample was sent	other	No	No	No	No	No	No	Full time Paediatrician	Negative for TB		Negative				No	Age more than 1 year			Equal or more than 1 week
Sheopur	Baroda	48	Female	Not recorded	Not recorded	AWW/CDPO	Not Recorded	No	No	Yes	No	Yes	No	Yes	No	No Sample was sent	other	No	No	No	No	No	No	Full time Paediatrician	Negative for TB		Negative				No	Age more than 1 year			Equal or more than 1 week
Sheopur	Baroda	48	Female	Not recorded	Not recorded	AWW/CDPO	Not Recorded	No	No	Yes	No	Yes	No	Yes	No	No Sample was sent	other	No	No	No	No	No	No	Full time Paediatrician	Negative for TB		Negative				No	Age more than 1 year			Equal or more than 1 week
Sheopur	DH_Sheopur	48	Female	Not recorded	Not recorded	AWW/CDPO	Not Recorded	No	No	Yes	No	Yes	Yes	Yes	No	No Sample was sent	other	No	No	No	No	No	No	Full time Paediatrician	Negative for TB		Negative				No	Age more than 1 year			Equal or more than 1 week
Sheopur	DH_Sheopur	48	Male	Not recorded	Not recorded	AWW/CDPO	Not Recorded	No	No	Yes	No	Yes	Yes	Yes	Yes	Sputum	CXR	No	No	No	Yes	No	Yes	Full time Paediatrician	Emperical TB (on the basis of MT or CXR only)		Microbiologically confirm TB	2017-03-06	Not Recorded		No	Age more than 1 year	0	0	Less than 1 week
Sheopur	DH_Sheopur	48	Male	Not recorded	Not recorded	AWW/CDPO	Not Recorded	No	No	Yes	No	Yes	Yes	Yes	Yes	Gastric Aspirate	CXR other	No	No	No	Yes	No	Yes	Full time Paediatrician	TB (Pul/EP)		Microbiologically confirm TB	9/20/2017	Treatment Completed	3/18/2018	No	Age more than 1 year	14	14	Equal or more than 1 week
Sheopur	Karahal	48	Male	Not recorded	BPL	AWW/CDPO	Not Recorded	No	No	Yes	No	Yes	No	Yes	No	No Sample was sent	other	No	No	No	No	No	No	Full time Paediatrician	Negative for TB		Negative				No	Age more than 1 year			Equal or more than 1 week
Sheopur	DH_Sheopur	48	Male	Not recorded	Not recorded	AWW/CDPO	Not Recorded	No	No	No	No	Yes	Yes	No	No	No Sample was sent	other	No	No	No	No	No	No	Full time Paediatrician	Negative for TB		Negative				No	Age more than 1 year			Equal or more than 1 week
Sagar	Khurai	47	Female	Not recorded	Not recorded	AWW/CDPO	Not Recorded	No	No	No	No	Yes	Yes	Yes	No	No Sample was sent	other	No	No	No	No	No	No	Full time Paediatrician	Negative for TB		Negative				No	Age more than 1 year			Equal or more than 1 week
Sagar	Khurai	47	Male	Rural	Not recorded	AWW/CDPO	Not Recorded	No	No	No	No	No	Yes	Yes	No	No Sample was sent	other	No	No	No	No	No	No	Full time Paediatrician	Negative for TB		Negative				No	Age more than 1 year			Equal or more than 1 week
Sheopur	Vijaypur	47	Male	Not recorded	Not recorded	AWW/CDPO	Not Recorded	No	No	Yes	Yes	Yes	No	Yes	No	No Sample was sent	other	No	No	No	No	No	No	Full time Paediatrician	Negative for TB		Negative				No	Age more than 1 year			Equal or more than 1 week
Sheopur	DH_Sheopur	47	Male	Not recorded	Not recorded	AWW/CDPO	Not Recorded	No	No	No	No	Yes	Yes	No	No	No Sample was sent	other	No	No	No	No	No	No	Full time Paediatrician	Negative for TB		Negative				No	Age more than 1 year			Equal or more than 1 week
Sagar	Godhakota	46	Male	Not recorded	Not recorded	AWW/CDPO	Not Recorded	No	No	Yes	No	Yes	No	No	No	No Sample was sent	History	Yes	No	No	No	No	No	Full time Paediatrician	Negative for TB		Negative				No	Age more than 1 year			Equal or more than 1 week
Sagar	Godhakota	46	Female	Not recorded	Not recorded	AWW/CDPO	Not Recorded	No	No	Yes	No	No	No	No	No	No Sample was sent	History	Yes	No	No	No	No	No	Full time Paediatrician	Negative for TB		Negative				No	Age more than 1 year			Equal or more than 1 week
Sagar	Godhakota	46	Male	Not recorded	Not recorded	AWW/CDPO	Not Recorded	No	No	Yes	Yes	Yes	No	No	No	No Sample was sent	History	Yes	No	No	No	No	No	Full time Paediatrician	Negative for TB		Negative				No	Age more than 1 year			Equal or more than 1 week
Sagar	Godhakota	46	Female	Not recorded	Not recorded	AWW/CDPO	Not Recorded	No	No	Yes	Yes	Yes	No	No	No	No Sample was sent	History	Yes	No	No	No	No	No	Full time Paediatrician	Negative for TB		Negative				No	Age more than 1 year			Equal or more than 1 week
Sagar	Godhakota	46	Female	Not recorded	Not recorded	AWW/CDPO	Not Recorded	No	No	Yes	Yes	Yes	No	No	No	No Sample was sent	History	Yes	No	No	No	No	No	Full time Paediatrician	Negative for TB		Negative				No	Age more than 1 year			Equal or more than 1 week
Sagar	Godhakota	46	Female	Not recorded	Not recorded	AWW/CDPO	Not Recorded	No	No	Yes	No	Yes	No	No	No	No Sample was sent	History	Yes	No	No	No	No	No	Full time Paediatrician	Negative for TB		Negative				No	Age more than 1 year			Equal or more than 1 week
Sheopur	Baroda	46	Female	Not recorded	Not recorded	AWW/CDPO	Not Recorded	No	No	Yes	No	Yes	No	Yes	No	No Sample was sent	other	No	No	No	No	No	No	Full time Paediatrician	Negative for TB		Negative				No	Age more than 1 year			Equal or more than 1 week
Sagar	Khurai	45	Female	Not recorded	Not recorded	AWW/CDPO	Not Recorded	No	No	No	No	Yes	Yes	Yes	No	No Sample was sent	other	No	No	No	No	No	No	Full time Paediatrician	Negative for TB		Negative				No	Age more than 1 year			Equal or more than 1 week
Sheopur	Vijaypur	45	Female	Not recorded	Not recorded	AWW/CDPO	Not Recorded	No	No	Yes	No	Yes	No	Yes	No	No Sample was sent	other	No	No	No	No	No	No	Full time Paediatrician	Negative for TB		Negative				No	Age more than 1 year			Equal or more than 1 week
Sheopur	Karahal	45	Female	Not recorded	Not recorded	AWW/CDPO	Not Recorded	No	No	Yes	No	Yes	No	Yes	No	No Sample was sent	other	No	No	No	No	No	No	Full time Paediatrician	Negative for TB		Negative				No	Age more than 1 year			Equal or more than 1 week
Sagar	DH_Sagar(SMTU)	44	Male	Not recorded	Not recorded	Not Recorded	Not Recorded	No	No	No	No	No	Yes	Yes	No	No Sample was sent	other	No	No	No	No	No	No	Full time Paediatrician	Negative for TB		Negative				No	Age more than 1 year			Equal or more than 1 week
Sagar	Khurai	44	Male	Rural	Not recorded	AWW/CDPO	Not Recorded	No	No	No	No	Yes	Yes	Yes	Yes	Gastric Aspirate	other	No	No	No	No	No	No	Full time Paediatrician	Negative for TB		Negative				No	Age more than 1 year			Equal or more than 1 week
Sagar	Bina	44	Female	Not recorded	Not recorded	AWW/CDPO	Not Recorded	No	No	No	Yes	Yes	Yes	No	No	No Sample was sent	other	No	No	No	No	No	No	Full time Paediatrician	Negative for TB		Negative				No	Age more than 1 year			Equal or more than 1 week
Sagar	Godhakota	44	Female	Not recorded	Not recorded	AWW/CDPO	Not Recorded	No	No	Yes	No	Yes	No	No	No	No Sample was sent	History	Yes	No	No	No	No	No	Full time Paediatrician	Negative for TB		Negative				No	Age more than 1 year			Equal or more than 1 week
Sheopur	Karahal	44	Male	Not recorded	BPL	AWW/CDPO	Not Recorded	No	No	Yes	No	Yes	No	Yes	No	No Sample was sent	other	No	No	No	No	No	No	Full time Paediatrician	Negative for TB		Negative				No	Age more than 1 year			Equal or more than 1 week
Sagar	Godhakota	43	Female	Not recorded	Not recorded	AWW/CDPO	Not Recorded	No	No	Yes	No	Yes	No	No	No	No Sample was sent	History	Yes	No	No	No	No	No	Full time Paediatrician	Negative for TB		Negative				No	Age more than 1 year			Equal or more than 1 week
Sheopur	Baroda	43	Female	Not recorded	Not recorded	AWW/CDPO	Not Recorded	No	No	Yes	No	Yes	No	Yes	No	No Sample was sent	other	No	No	No	No	No	No	Full time Paediatrician	Negative for TB		Negative				No	Age more than 1 year			Equal or more than 1 week
Sheopur	Baroda	43	Female	Not recorded	Not recorded	AWW/CDPO	Not Recorded	No	No	Yes	No	Yes	No	Yes	No	No Sample was sent	other	No	No	No	No	No	No	Full time Paediatrician	Negative for TB		Negative				No	Age more than 1 year			Equal or more than 1 week
Sheopur	Baroda	43	Female	Not recorded	Not recorded	Self Referred	Not Recorded	No	No	Yes	No	Yes	No	Yes	No	No Sample was sent	other	No	No	No	No	No	No	Full time Paediatrician	Negative for TB		Negative				No	Age more than 1 year			Equal or more than 1 week
Sagar	Deori	42	Female	Not recorded	Not recorded	AWW/CDPO	Not Recorded	No	No	Yes	No	Yes	No	Yes	Yes	Sputum	Mountoux	No	No	No	No	Yes	Yes	Full time Paediatrician	TB (Pul/EP)		Microbiologically confirm TB	2017-03-02	Not Recorded		No	Age more than 1 year	4	4	Less than 1 week
Sagar	Godhakota	42	Male	Not recorded	Not recorded	Self Referred	Not Recorded	No	No	Yes	Yes	Yes	No	No	No	No Sample was sent	History	Yes	No	No	No	No	No	Full time Paediatrician	Negative for TB		Negative				No	Age more than 1 year			Equal or more than 1 week
Sagar	Deori	42	Male	Not recorded	Not recorded	AWW/CDPO	Not Recorded	No	No	Yes	No	Yes	No	Yes	No	No Sample was sent	other	No	No	No	No	No	No	Full time Paediatrician	Negative for TB		Negative				No	Age more than 1 year			Equal or more than 1 week
Sagar	DH_Sagar(SMTU)	42	Male	Not recorded	Not recorded	Not Recorded	Not Recorded	No	No	No	No	No	No	No	Yes	Gastric Aspirate	other	No	No	No	No	No	No	Full time Paediatrician	8	Absent at the time of screening	Negative				No	Age more than 1 year			Equal or more than 1 week
Sagar	DH_Sagar(SMTU)	42	Female	Not recorded	Not recorded	Not Recorded	Not Recorded	No	No	Yes	No	No	Yes	Yes	No	No Sample was sent	other	No	No	No	No	No	No	Full time Paediatrician	Negative for TB		Negative				No	Age more than 1 year			Equal or more than 1 week
Sagar	Godhakota	42	Male	Not recorded	Not recorded	Self Referred	Not Recorded	No	No	Yes	Yes	Yes	No	No	No	No Sample was sent	History	Yes	No	No	No	No	No	Full time Paediatrician	Negative for TB		Negative				No	Age more than 1 year			Equal or more than 1 week
Sagar	DH_Sagar(SMTU)	42	Male	Not recorded	Not recorded	Not Recorded	Not Recorded	No	No	No	No	No	No	No	Yes	Gastric Aspirate	other	No	No	No	No	No	No	Full time Paediatrician	Diagnosis couldnot be established	Absent at the time of screening	Absent at the time of screening				No	Age more than 1 year			Equal or more than 1 week
Sagar	Deori	42	Male	Not recorded	Not recorded	AWW/CDPO	Not Recorded	No	No	Yes	No	Yes	No	Yes	No	No Sample was sent	other	No	No	No	No	No	No	Full time Paediatrician	Negative for TB		Negative				No	Age more than 1 year			Equal or more than 1 week
Sagar	DH_Sagar(SMTU)	42	Male	Not recorded	Not recorded	Not Recorded	Not Recorded	No	No	No	No	No	Yes	Yes	No	No Sample was sent	other	No	No	No	No	No	No	Full time Paediatrician	Negative for TB		Negative				No	Age more than 1 year			Equal or more than 1 week
Sagar	Deori	42	Female	Not recorded	Not recorded	AWW/CDPO	Not Recorded	No	No	Yes	No	Yes	No	Yes	No	No Sample was sent	other	No	No	No	No	No	No	Full time Paediatrician	Negative for TB		Negative				No	Age more than 1 year			Equal or more than 1 week
Sagar	DH_Sagar(SMTU)	42	Male	Not recorded	Not recorded	AWW/CDPO	Not Recorded	No	No	No	No	No	No	No	Yes	Gastric Aspirate	other	No	No	No	No	No	No	Full time Paediatrician	Diagnosis couldnot be established	Absent at the time of screening	Absent at the time of screening				No	Age more than 1 year			Equal or more than 1 week
Sagar	Khurai	42	Female	Not recorded	Not recorded	AWW/CDPO	Not Recorded	No	No	No	No	Yes	No	Yes	No	No Sample was sent	other	No	No	No	No	No	No	Full time Paediatrician	Negative for TB		Negative				No	Age more than 1 year			Equal or more than 1 week
Sagar	DH_Sagar(SMTU)	42	Female	Not recorded	Not recorded	Not Recorded	Not Recorded	No	No	Yes	Yes	No	Yes	Yes	No	No Sample was sent	CXR	No	No	No	Yes	No	No	Full time Paediatrician	Negative for TB		Negative				No	Age more than 1 year			Equal or more than 1 week
Sagar	Bina	42	Male	Not recorded	Not recorded	AWW/CDPO	Not Recorded	No	No	No	Yes	Yes	Yes	Yes	No	No Sample was sent	other	No	No	No	No	No	No	Full time Paediatrician	Negative for TB		Negative				No	Age more than 1 year			Equal or more than 1 week
Sheopur	Baroda	42	Male	Not recorded	Not recorded	AWW/CDPO	Not Recorded	No	No	Yes	No	Yes	No	Yes	No	No Sample was sent	other	No	No	No	No	No	No	Full time Paediatrician	Negative for TB		Negative				No	Age more than 1 year			Equal or more than 1 week
Sheopur	Baroda	42	Female	Not recorded	Not recorded	AWW/CDPO	Not Recorded	No	No	Yes	No	Yes	No	Yes	No	No Sample was sent	other	No	No	No	No	No	No	Full time Paediatrician	Negative for TB		Negative				No	Age more than 1 year			Equal or more than 1 week
Sheopur	Karahal	42	Male	Not recorded	BPL	AWW/CDPO	Not Recorded	No	No	Yes	No	Yes	No	Yes	No	No Sample was sent	other	No	No	No	No	No	No	Full time Paediatrician	Negative for TB		Negative				No	Age more than 1 year			Equal or more than 1 week
Sheopur	Baroda	42	Female	Not recorded	Not recorded	AWW/CDPO	Not Recorded	No	No	Yes	No	Yes	No	Yes	No	No Sample was sent	other	No	No	No	No	No	No	Full time Paediatrician	Negative for TB		Negative				No	Age more than 1 year			Equal or more than 1 week
Sheopur	Baroda	42	Female	Not recorded	Not recorded	AWW/CDPO	Not Recorded	No	No	Yes	No	Yes	No	Yes	No	No Sample was sent	other	No	No	No	No	No	No	Full time Paediatrician	Negative for TB		Negative				No	Age more than 1 year			Equal or more than 1 week
Sagar	Bina	41	Female	Not recorded	Not recorded	AWW/CDPO	Not Recorded	No	No	No	Yes	Yes	Yes	Yes	No	No Sample was sent	other	No	No	No	No	No	No	Full time Paediatrician	Negative for TB		Negative				No	Age more than 1 year			Equal or more than 1 week
Sagar	Bina	41	Male	Rural	Not recorded	AWW/CDPO	Not Recorded	No	Yes	Yes	Yes	Yes	Yes	Yes	Yes	Sputum	CXR	No	No	No	Yes	No	Yes	Full time Paediatrician	Emperical TB (on the basis of MT or CXR only)		Microbiologically confirm TB	8/23/2017	Not Recorded		No	Age more than 1 year	0	0	Less than 1 week
Sagar	Godhakota	41	Male	Not recorded	Not recorded	Self Referred	Not Recorded	No	No	Yes	Yes	Yes	No	No	No	No Sample was sent	History	Yes	No	No	No	No	No	Full time Paediatrician	Negative for TB		Negative				No	Age more than 1 year			Equal or more than 1 week
Sagar	Bina	41	Male	Not recorded	Not recorded	AWW/CDPO	Not Recorded	No	No	No	Yes	Yes	Yes	Yes	No	No Sample was sent	other	No	No	No	No	No	No	Full time Paediatrician	Negative for TB		Negative				No	Age more than 1 year			Equal or more than 1 week
Sagar	Bina	41	Male	Not recorded	Not recorded	AWW/CDPO	Not Recorded	No	No	No	Yes	Yes	Yes	Yes	No	No Sample was sent	other	No	No	No	No	No	No	Full time Paediatrician	Negative for TB		Negative				No	Age more than 1 year			Equal or more than 1 week
Sagar	Khurai	41	Female	Not recorded	Not recorded	AWW/CDPO	Not Recorded	No	No	No	No	Yes	No	Yes	No	No Sample was sent	other	No	No	No	No	No	No	Full time Paediatrician	Negative for TB		Negative				No	Age more than 1 year			Equal or more than 1 week
Sagar	Godhakota	41	Female	Not recorded	Not recorded	AWW/CDPO	Not Recorded	No	No	Yes	Yes	Yes	No	No	No	No Sample was sent	History	Yes	No	No	No	No	No	Full time Paediatrician	Negative for TB		Negative				No	Age more than 1 year			Equal or more than 1 week
Sheopur	Karahal	41	Male	Not recorded	BPL	AWW/CDPO	Not Recorded	No	No	Yes	No	Yes	No	Yes	No	No Sample was sent	other	No	No	No	No	No	No	Full time Paediatrician	Negative for TB		Negative				No	Age more than 1 year			Equal or more than 1 week
Sheopur	DH_Sheopur	41	Female	Not recorded	Not recorded	AWW/CDPO	Not Recorded	No	No	Yes	No	Yes	No	Yes	No	No Sample was sent	other	No	No	No	No	No	No	Full time Paediatrician	Negative for TB		Negative				No	Age more than 1 year			Equal or more than 1 week
Sheopur	Baroda	41	Male	Not recorded	Not recorded	AWW/CDPO	Not Recorded	No	No	Yes	No	Yes	No	Yes	No	No Sample was sent	other	No	No	No	No	No	No	Full time Paediatrician	Negative for TB		Negative				No	Age more than 1 year			Equal or more than 1 week
Sheopur	Baroda	41	Female	Not recorded	Not recorded	AWW/CDPO	Not Recorded	No	No	Yes	No	Yes	No	Yes	No	No Sample was sent	other	No	No	No	No	No	No	Full time Paediatrician	Negative for TB		Negative				No	Age more than 1 year			Equal or more than 1 week
Sagar	Godhakota	40	Male	Not recorded	Not recorded	AWW/CDPO	Not Recorded	No	No	Yes	No	Yes	No	No	No	No Sample was sent	History	Yes	No	No	No	No	No	Full time Paediatrician	Negative for TB		Negative				No	Age more than 1 year			Equal or more than 1 week
Sagar	Godhakota	40	Male	Not recorded	Not recorded	AWW/CDPO	Not Recorded	No	No	Yes	Yes	Yes	No	No	No	No Sample was sent	History	Yes	No	No	No	No	No	Full time Paediatrician	Negative for TB		Negative				No	Age more than 1 year			Equal or more than 1 week
Sheopur	Baroda	40	Male	Not recorded	Not recorded	AWW/CDPO	Not Recorded	No	No	Yes	No	Yes	No	Yes	No	No Sample was sent	other	No	No	No	No	No	No	Full time Paediatrician	Negative for TB		Negative				No	Age more than 1 year			Equal or more than 1 week
Sheopur	DH_Sheopur	40	Female	Not recorded	Not recorded	AWW/CDPO	Yes	No	No	Yes	No	Yes	Yes	Yes	No	No Sample was sent	other	No	No	No	No	No	No	Full time Paediatrician	Negative for TB		Negative				No	Age more than 1 year			Equal or more than 1 week
Sagar	Khurai	39	Female	Not recorded	Not recorded	AWW/CDPO	Not Recorded	No	No	No	No	Yes	No	Yes	Yes	Sputum	Mountoux	No	No	No	No	Yes	Yes	Full time Paediatrician	TB (Pul/EP)		Microbiologically confirm TB	4/28/2017	Treatment Completed	10/28/2017	No	Age more than 1 year	36	36	Equal or more than 1 week
Sagar	DH_Sagar(SMTU)	39	Female	Not recorded	Not recorded	Not Recorded	Not Recorded	No	No	No	No	No	No	Yes	No	No Sample was sent	other	No	No	No	No	No	No	Full time Paediatrician	Negative for TB		Negative				No	Age more than 1 year			Equal or more than 1 week
Sagar	Bina	39	Male	Not recorded	Not recorded	AWW/CDPO	Not Recorded	No	No	No	Yes	Yes	Yes	Yes	No	No Sample was sent	other	No	No	No	No	No	No	Full time Paediatrician	Negative for TB		Negative				No	Age more than 1 year			Equal or more than 1 week
Sagar	Godhakota	39	Female	Not recorded	Not recorded	AWW/CDPO	Not Recorded	No	No	Yes	Yes	Yes	No	No	No	No Sample was sent	History	Yes	No	No	No	No	No	Full time Paediatrician	Negative for TB		Negative				No	Age more than 1 year			Equal or more than 1 week
Sagar	Khurai	39	Female	Not recorded	Not recorded	AWW/CDPO	Not Recorded	No	No	No	No	Yes	Yes	Yes	No	No Sample was sent	other	No	No	No	No	No	No	Full time Paediatrician	Negative for TB		Negative				No	Age more than 1 year			Equal or more than 1 week
Sagar	Khurai	39	Female	Not recorded	Not recorded	AWW/CDPO	Not Recorded	No	No	No	No	Yes	No	Yes	No	No Sample was sent	other	No	No	No	No	No	No	Full time Paediatrician	Negative for TB		Negative				No	Age more than 1 year			Equal or more than 1 week
Sagar	Deori	39	Male	Not recorded	Not recorded	AWW/CDPO	Not Recorded	No	No	Yes	No	Yes	No	Yes	No	No Sample was sent	other	No	No	No	No	No	No	Full time Paediatrician	Negative for TB		Negative				No	Age more than 1 year			Equal or more than 1 week
Sagar	Godhakota	39	Male	Not recorded	Not recorded	AWW/CDPO	Not Recorded	No	No	Yes	Yes	Yes	No	No	No	No Sample was sent	History	Yes	No	No	No	No	No	Full time Paediatrician	Negative for TB		Negative				No	Age more than 1 year			Equal or more than 1 week
Sagar	Godhakota	39	Female	Not recorded	Not recorded	AWW/CDPO	Not Recorded	No	No	Yes	Yes	Yes	No	No	No	No Sample was sent	History	Yes	No	No	No	No	No	Full time Paediatrician	Negative for TB		Negative				No	Age more than 1 year			Equal or more than 1 week
Sagar	Khurai	39	Male	Not recorded	Not recorded	AWW/CDPO	Not Recorded	No	No	No	No	Yes	No	Yes	No	No Sample was sent	other	No	No	No	No	No	No	Full time Paediatrician	Negative for TB		Negative				No	Age more than 1 year			Equal or more than 1 week
Sheopur	Vijaypur	39	Male	Not recorded	Not recorded	AWW/CDPO	Not Recorded	No	No	Yes	No	Yes	No	Yes	Yes	Sputum	Mountoux	No	No	No	No	Yes	Yes	Full time Paediatrician	TB (Pul/EP)		Microbiologically confirm TB	12/27/2017	Continue		No	Age more than 1 year	10	10	Equal or more than 1 week
Sheopur	Karahal	39	Female	Not recorded	BPL	AWW/CDPO	Not Recorded	No	No	Yes	No	Yes	No	Yes	No	No Sample was sent	other	No	No	No	No	No	No	Full time Paediatrician	Negative for TB		Negative				No	Age more than 1 year			Equal or more than 1 week
Sheopur	Karahal	39	Male	Not recorded	BPL	AWW/CDPO	Not Recorded	No	No	Yes	No	Yes	No	Yes	No	No Sample was sent	other	No	No	No	No	No	No	Full time Paediatrician	Negative for TB		Negative				No	Age more than 1 year			Equal or more than 1 week
Sheopur	Karahal	39	Male	Not recorded	BPL	AWW/CDPO	Not Recorded	No	No	Yes	No	Yes	No	Yes	No	No Sample was sent	other	No	No	No	No	No	No	Full time Paediatrician	Negative for TB		Negative				No	Age more than 1 year			Equal or more than 1 week
Sagar	Khurai	38	Male	Not recorded	Not recorded	AWW/CDPO	Not Recorded	No	No	No	No	Yes	No	Yes	No	No Sample was sent	other	No	No	No	No	No	No	Full time Paediatrician	Negative for TB		Negative				No	Age more than 1 year			Equal or more than 1 week
Sagar	Bina	38	Female	Not recorded	Not recorded	AWW/CDPO	Not Recorded	No	No	No	Yes	Yes	Yes	Yes	No	No Sample was sent	other	No	No	No	No	No	No	Full time Paediatrician	Negative for TB		Negative				No	Age more than 1 year			Equal or more than 1 week
Sagar	Godhakota	38	Male	Not recorded	Not recorded	AWW/CDPO	Not Recorded	No	No	Yes	Yes	Yes	No	No	No	No Sample was sent	History	Yes	No	No	No	No	No	Full time Paediatrician	Negative for TB		Negative				No	Age more than 1 year			Equal or more than 1 week
Sheopur	Baroda	38	Female	Not recorded	Not recorded	AWW/CDPO	Not Recorded	No	No	Yes	No	Yes	No	Yes	No	No Sample was sent	other	No	No	No	No	No	No	Full time Paediatrician	Negative for TB		Negative				No	Age more than 1 year			Equal or more than 1 week
Sagar	DH_Sagar(SMTU)	37	Male	Not recorded	Not recorded	AWW/CDPO	Not Recorded	No	No	Yes	Yes	No	Yes	Yes	No	No Sample was sent	other	No	No	No	No	No	No	Full time Paediatrician	Negative for TB		Negative				No	Age more than 1 year			Equal or more than 1 week
Sagar	Godhakota	37	Female	Not recorded	Not recorded	Self Referred	Not Recorded	No	No	Yes	Yes	Yes	No	No	No	No Sample was sent	History	Yes	No	No	No	No	No	Full time Paediatrician	Negative for TB		Negative				No	Age more than 1 year			Equal or more than 1 week
Sagar	Khurai	37	Female	Not recorded	Not recorded	AWW/CDPO	Not Recorded	No	No	No	No	Yes	No	Yes	No	No Sample was sent	other	No	No	No	No	No	No	Full time Paediatrician	Negative for TB		Negative				No	Age more than 1 year			Equal or more than 1 week
Sheopur	Baroda	37	Female	Not recorded	Not recorded	AWW/CDPO	Not Recorded	No	No	Yes	No	Yes	No	Yes	No	No Sample was sent	other	No	No	No	No	No	No	Full time Paediatrician	Negative for TB		Negative				No	Age more than 1 year			Equal or more than 1 week
Sagar	Bina	36	Male	Not recorded	Not recorded	AWW/CDPO	Not Recorded	No	No	No	Yes	Yes	Yes	Yes	No	No Sample was sent	other	No	No	No	No	No	No	Full time Paediatrician	Negative for TB		Negative				No	Age more than 1 year			Equal or more than 1 week
Sagar	DH_Sagar(SMTU)	36	Female	Not recorded	Not recorded	Not Recorded	Not Recorded	No	No	No	No	No	Yes	Yes	No	No Sample was sent	other	No	No	No	No	No	No	Full time Paediatrician	Negative for TB		Negative				No	Age more than 1 year			Equal or more than 1 week
Sagar	DH_Sagar(SMTU)	36	Female	Not recorded	Not recorded	Not Recorded	Not Recorded	No	No	Yes	Yes	No	No	Yes	No	No Sample was sent	other	No	No	No	No	No	No	Full time Paediatrician	Negative for TB		Negative				No	Age more than 1 year			Equal or more than 1 week
Sagar	DH_Sagar(SMTU)	36	Female	Not recorded	Not recorded	Not Recorded	Not Recorded	No	No	No	No	No	Yes	Yes	Yes	Gastric Aspirate	CXR Mountoux	No	No	No	Yes	Yes	No	Full time Paediatrician	Emperical TB (on the basis of MT or CXR only)		Clinically confirm TB	5/22/2017	Not Recorded		No	Age more than 1 year	30	30	Equal or more than 1 week
Sagar	DH_Sagar(SMTU)	36	Male	Not recorded	Not recorded	AWW/CDPO	Not Recorded	No	No	No	No	No	No	Yes	Yes	Gastric Aspirate	Mountoux	No	No	No	No	Yes	Yes	Full time Paediatrician	Emperical TB (on the basis of MT or CXR only)		Microbiologically confirm TB	2017-07-06	Not Recorded		No	Age more than 1 year	0	0	Less than 1 week
Sagar	Deori	36	Female	Not recorded	Not recorded	AWW/CDPO	Not Recorded	No	No	Yes	No	Yes	No	Yes	No	No Sample was sent	other	No	No	No	No	No	No	Full time Paediatrician	Negative for TB		Negative				No	Age more than 1 year			Equal or more than 1 week
Sagar	DH_Sagar(SMTU)	36	Male	Not recorded	Not recorded	Not Recorded	Not Recorded	No	No	Yes	No	No	No	No	No	No Sample was sent	other	No	No	No	No	No	No	Full time Paediatrician	Diagnosis couldnot be established	Absent at the time of screening	Absent at the time of screening				No	Age more than 1 year			Equal or more than 1 week
Sagar	DH_Sagar(SMTU)	36	Male	Not recorded	Not recorded	Not Recorded	Not Recorded	No	No	Yes	Yes	No	Yes	Yes	No	No Sample was sent	other	No	No	No	No	No	No	Full time Paediatrician	Negative for TB		Negative				No	Age more than 1 year			Equal or more than 1 week
Sagar	DH_Sagar(SMTU)	36	Female	Not recorded	Not recorded	Not Recorded	Not Recorded	No	No	No	No	No	Yes	Yes	Yes	Gastric Aspirate	Mountoux	No	No	No	No	Yes	Yes	Full time Paediatrician	Emperical TB (on the basis of MT or CXR only)		Microbiologically confirm TB	7/19/2017	Not Recorded		No	Age more than 1 year	0	0	Less than 1 week
Sagar	DH_Sagar(SMTU)	36	Female	Not recorded	Not recorded	Not Recorded	Not Recorded	No	No	No	No	No	Yes	Yes	No	No Sample was sent	other	No	No	No	No	No	No	Full time Paediatrician	Negative for TB		Negative				No	Age more than 1 year			Equal or more than 1 week
Sagar	DH_Sagar(SMTU)	36	Female	Not recorded	Not recorded	Not Recorded	Not Recorded	No	No	Yes	Yes	No	No	No	No	No Sample was sent	other	No	No	No	No	No	No	Full time Paediatrician	Diagnosis couldnot be established	Absent at the time of screening	Absent at the time of screening				No	Age more than 1 year			Equal or more than 1 week
Sagar	Khurai	36	Female	Not recorded	Not recorded	AWW/CDPO	Not Recorded	No	No	No	No	Yes	No	Yes	No	No Sample was sent	other	No	No	No	No	No	No	Full time Paediatrician	Negative for TB		Negative				No	Age more than 1 year			Equal or more than 1 week
Sagar	Bina	36	Male	Not recorded	Not recorded	Paramedical Workers	Not Recorded	No	Yes	Yes	Yes	Yes	Yes	Yes	Yes	Sputum	History	Yes	No	No	No	No	No	Full time Paediatrician	Negative for TB		Negative				No	Age more than 1 year			Equal or more than 1 week
Sagar	Malthon	36	Male	Rural	Not recorded	Not Recorded	Not Recorded	No	No	No	No	No	No	Yes	Yes	Sputum	other	No	No	No	No	No	No	Full time Paediatrician	Negative for TB		Negative				No	Age more than 1 year			Equal or more than 1 week
Sagar	Bina	36	Male	Not recorded	Not recorded	Medical Practitioners/OPD	Not Recorded	No	No	No	Yes	Yes	Yes	Yes	Yes	Sputum	CXR	No	No	No	Yes	No	Yes	Full time Paediatrician	TB (Pul/EP)		Microbiologically confirm TB	6/15/2017	Treatment Completed	12/14/2017	No	Age more than 1 year	3	3	Less than 1 week
Sagar	DH_Sagar(SMTU)	36	Female	Not recorded	Not recorded	Not Recorded	Not Recorded	No	No	No	No	No	Yes	Yes	No	No Sample was sent	other	No	No	No	No	No	No	Full time Paediatrician	Negative for TB		Negative				No	Age more than 1 year			Equal or more than 1 week
Sagar	DH_Sagar(SMTU)	36	Male	Not recorded	Not recorded	Not Recorded	Not Recorded	No	No	Yes	Yes	No	No	No	Yes	Gastric Aspirate	other	No	No	No	No	No	No	Full time Paediatrician	Diagnosis couldnot be established	Absent at the time of screening	Absent at the time of screening				No	Age more than 1 year			Equal or more than 1 week
Sagar	DH_Sagar(SMTU)	36	Female	Not recorded	Not recorded	Not Recorded	Not Recorded	No	No	Yes	No	No	No	Yes	No	No Sample was sent	other	No	No	No	No	No	No	Full time Paediatrician	Negative for TB		Negative				No	Age more than 1 year			Equal or more than 1 week
Sagar	DH_Sagar(SMTU)	36	Female	Not recorded	Not recorded	Not Recorded	Not Recorded	No	No	Yes	Yes	No	No	No	No	No Sample was sent	other	No	No	No	No	No	No	Full time Paediatrician	Diagnosis couldnot be established	Absent at the time of screening	Absent at the time of screening				No	Age more than 1 year			Equal or more than 1 week
Sagar	Malthon	36	Male	Rural	Not recorded	Not Recorded	Not Recorded	No	No	No	No	No	No	Yes	Yes	Sputum	other	No	No	No	No	No	No	Full time Paediatrician	Negative for TB		Negative				No	Age more than 1 year			Equal or more than 1 week
Sagar	Khurai	36	Male	Not recorded	Not recorded	AWW/CDPO	Not Recorded	No	No	No	No	Yes	No	Yes	No	No Sample was sent	other	No	No	No	No	No	No	Full time Paediatrician	Negative for TB		Negative				No	Age more than 1 year			Equal or more than 1 week
Sagar	DH_Sagar(SMTU)	36	Male	Not recorded	Not recorded	Not Recorded	Not Recorded	No	No	Yes	Yes	No	No	No	No	No Sample was sent	other	No	No	No	No	No	No	Full time Paediatrician	Diagnosis couldnot be established	Absent at the time of screening	Absent at the time of screening				No	Age more than 1 year			Equal or more than 1 week
Sagar	Bina	36	Female	Not recorded	Not recorded	AWW/CDPO	Not Recorded	No	No	No	Yes	Yes	Yes	Yes	No	No Sample was sent	other	No	No	No	No	No	No	Full time Paediatrician	Negative for TB		Negative				No	Age more than 1 year			Equal or more than 1 week
Sagar	Godhakota	36	Female	Not recorded	Not recorded	Self Referred	Not Recorded	No	No	Yes	Yes	Yes	No	No	No	No Sample was sent	History	Yes	No	No	No	No	No	Full time Paediatrician	Negative for TB		Negative				No	Age more than 1 year			Equal or more than 1 week
Sagar	DH_Sagar(SMTU)	36	Male	Not recorded	Not recorded	Not Recorded	Not Recorded	No	No	No	No	No	No	No	Yes	Gastric Aspirate	other	No	No	No	No	No	No	Full time Paediatrician	Diagnosis couldnot be established	Absent at the time of screening	Absent at the time of screening				No	Age more than 1 year			Equal or more than 1 week
Sagar	DH_Sagar(SMTU)	36	Male	Not recorded	Not recorded	Not Recorded	Not Recorded	No	No	No	No	No	Yes	Yes	Yes	Gastric Aspirate	Mountoux	No	No	No	No	Yes	Yes	Full time Paediatrician	Emperical TB (on the basis of MT or CXR only)		Microbiologically confirm TB	2017-01-06	Not Recorded		No	Age more than 1 year	0	0	Less than 1 week
Sagar	Godhakota	36	Female	Not recorded	Not recorded	AWW/CDPO	Not Recorded	No	No	Yes	No	Yes	No	No	No	No Sample was sent	History	Yes	No	No	No	No	No	Full time Paediatrician	Negative for TB		Negative				No	Age more than 1 year			Equal or more than 1 week
Sagar	DH_Sagar(SMTU)	36	Male	Not recorded	Not recorded	Not Recorded	Not Recorded	No	No	Yes	No	No	Yes	Yes	No	No Sample was sent	CXR	No	No	No	Yes	No	No	Full time Paediatrician	Negative for TB		Negative				No	Age more than 1 year			Equal or more than 1 week
Sagar	Deori	36	Female	Not recorded	Not recorded	AWW/CDPO	Not Recorded	No	No	Yes	No	Yes	No	Yes	No	No Sample was sent	other	No	No	No	No	No	No	Full time Paediatrician	Negative for TB		Negative				No	Age more than 1 year			Equal or more than 1 week
Sagar	DH_Sagar(SMTU)	36	Female	Not recorded	Not recorded	Not Recorded	Not Recorded	No	No	No	No	No	Yes	Yes	No	No Sample was sent	other	No	No	No	No	No	No	Full time Paediatrician	Negative for TB		Negative				No	Age more than 1 year			Equal or more than 1 week
Sagar	DH_Sagar(SMTU)	36	Male	Not recorded	Not recorded	Not Recorded	Not Recorded	No	No	No	No	No	Yes	Yes	Yes	Gastric Aspirate	CXR Mountoux	No	No	No	Yes	Yes	Error on CbNAAT	Full time Paediatrician	Emperical TB (on the basis of MT or CXR only)		Clinically confirm TB	2017-09-03	Not Recorded		No	Age more than 1 year	0	0	Less than 1 week
Sagar	Malthon	36	Male	Rural	Not recorded	Not Recorded	Not Recorded	No	No	No	No	No	No	Yes	Yes	Sputum	other	No	No	No	No	No	No	Full time Paediatrician	Negative for TB		Negative				No	Age more than 1 year			Equal or more than 1 week
Sagar	DH_Sagar(SMTU)	36	Female	Not recorded	Not recorded	Not Recorded	Not Recorded	No	No	No	No	No	No	No	Yes	Gastric Aspirate	other	No	No	No	No	No	No	Full time Paediatrician	Not recorded		Negative					Age more than 1 year			Equal or more than 1 week
Sagar	Malthon	36	Male	Rural	Not recorded	Not Recorded	Not Recorded	No	No	No	No	No	No	Yes	Yes	Sputum	other	No	No	No	No	No	No	Full time Paediatrician	Negative for TB		Negative				No	Age more than 1 year			Equal or more than 1 week
Sagar	DH_Sagar(SMTU)	36	Male	Not recorded	Not recorded	Not Recorded	Not Recorded	No	No	No	No	No	Yes	Yes	No	No Sample was sent	other	No	No	No	No	No	No	Full time Paediatrician	Negative for TB		Negative				No	Age more than 1 year			Equal or more than 1 week
Sagar	DH_Sagar(SMTU)	36	Female	Not recorded	Not recorded	Not Recorded	Not Recorded	No	No	No	No	No	Yes	Yes	No	No Sample was sent	other	No	No	No	No	No	No	Full time Paediatrician	Negative for TB		Negative				No	Age more than 1 year			Equal or more than 1 week
Sagar	DH_Sagar(SMTU)	36	Male	Not recorded	Not recorded	Not Recorded	Not Recorded	No	No	No	No	No	Yes	Yes	No	No Sample was sent	other	No	No	No	No	No	No	Full time Paediatrician	Negative for TB		Negative				No	Age more than 1 year			Equal or more than 1 week
Sagar	Deori	36	Female	Not recorded	Not recorded	Self Referred	Not Recorded	No	No	Yes	No	Yes	No	Yes	No	No Sample was sent	other	No	No	No	No	No	No	Full time Paediatrician	Negative for TB		Negative				No	Age more than 1 year			Equal or more than 1 week
Sheopur	DH_Sheopur	36	Male	Not recorded	Not recorded	AWW/CDPO	Not Recorded	No	No	Yes	No	Yes	Yes	No	No	No Sample was sent	other	No	No	No	No	No	No	Full time Paediatrician	Negative for TB		Negative				No	Age more than 1 year			Equal or more than 1 week
Sheopur	DH_Sheopur	36	Male	Not recorded	Not recorded	AWW/CDPO	Not Recorded	No	No	Yes	No	Yes	Yes	Yes	No	No Sample was sent	other	No	No	No	No	No	No	Full time Paediatrician	Negative for TB		Negative				No	Age more than 1 year			Equal or more than 1 week
Sheopur	DH_Sheopur	36	Female	Not recorded	Not recorded	Medical Practitioners/OPD	Not Recorded	No	No	Yes	No	Yes	Yes	Yes	Yes	Gastric Aspirate	other	No	No	No	No	No	Yes	Full time Paediatrician	TB (Pul/EP)		Microbiologically confirm TB	2017-04-08	Treatment Completed	2017-04-12	No	Age more than 1 year	12	12	Equal or more than 1 week
Sheopur	DH_Sheopur	36	Male	Not recorded	Not recorded	AWW/CDPO	Not Recorded	No	No	Yes	No	Yes	Yes	Yes	No	No Sample was sent	other	No	No	No	No	No	No	Full time Paediatrician	Negative for TB		Negative				No	Age more than 1 year			Equal or more than 1 week
Sheopur	DH_Sheopur	36	Female	Not recorded	Not recorded	Medical Practitioners/OPD	Not Recorded	No	No	Yes	No	Yes	Yes	Yes	No	No Sample was sent	other	No	No	No	No	No	No	Full time Paediatrician	Negative for TB		Negative				No	Age more than 1 year			Equal or more than 1 week
Sheopur	Baroda	36	Male	Not recorded	Not recorded	AWW/CDPO	Not Recorded	No	No	Yes	No	Yes	No	Yes	No	No Sample was sent	other	No	No	No	No	No	No	Full time Paediatrician	Negative for TB		Negative				No	Age more than 1 year			Equal or more than 1 week
Sheopur	DH_Sheopur	36	Male	Not recorded	Not recorded	AWW/CDPO	Not Recorded	No	No	Yes	No	Yes	Yes	Yes	No	No Sample was sent	other	No	No	No	No	No	No	Full time Paediatrician	Negative for TB		Negative				No	Age more than 1 year			Equal or more than 1 week
Sheopur	Vijaypur	36	Female	Not recorded	BPL	AWW/CDPO	Not Recorded	No	No	Yes	No	Yes	No	Yes	Yes	Sputum	Mountoux	No	No	No	No	Yes	Yes	Full time Paediatrician	TB (Pul/EP)		Microbiologically confirm TB	2017-04-02	Treatment Completed	2017-07-08	No	Age more than 1 year	11	11	Equal or more than 1 week
Sheopur	Vijaypur	36	Female	Not recorded	Not recorded	AWW/CDPO	Not Recorded	No	No	Yes	No	Yes	No	Yes	No	No Sample was sent	other	No	No	No	No	No	No	Full time Paediatrician	Negative for TB		Negative				No	Age more than 1 year			Equal or more than 1 week
Sheopur	Baroda	36	Female	Not recorded	Not recorded	AWW/CDPO	Not Recorded	No	No	Yes	No	Yes	No	Yes	No	No Sample was sent	other	No	No	No	No	No	No	Full time Paediatrician	Negative for TB		Negative				No	Age more than 1 year			Equal or more than 1 week
Sheopur	DH_Sheopur	36	Male	Not recorded	Not recorded	AWW/CDPO	Not Recorded	No	No	Yes	No	Yes	Yes	Yes	No	No Sample was sent	other	No	No	No	No	No	No	Full time Paediatrician	Negative for TB		Negative				No	Age more than 1 year			Equal or more than 1 week
Sheopur	Vijaypur	36	Male	Not recorded	Not recorded	AWW/CDPO	Not Recorded	No	No	Yes	Yes	Yes	No	No	No	No Sample was sent	other	No	No	No	No	No	No	Full time Paediatrician	Negative for TB		Negative				No	Age more than 1 year			Equal or more than 1 week
Sheopur	Karahal	36	Male	Not recorded	Not recorded	AWW/CDPO	Not Recorded	No	No	Yes	No	Yes	No	Yes	No	No Sample was sent	other	No	No	No	No	No	No	Full time Paediatrician	Negative for TB		Negative				No	Age more than 1 year			Equal or more than 1 week
Sheopur	DH_Sheopur	36	Female	Not recorded	Not recorded	AWW/CDPO	Not Recorded	No	No	Yes	No	Yes	Yes	Yes	No	No Sample was sent	other	No	No	No	No	No	No	Full time Paediatrician	Negative for TB		Negative				No	Age more than 1 year			Equal or more than 1 week
Sheopur	DH_Sheopur	36	Female	Not recorded	Not recorded	AWW/CDPO	Not Recorded	No	Yes	Yes	Yes	Yes	Yes	Yes	Yes	Sputum	Mountoux	No	No	No	No	Yes	Yes	Full time Paediatrician	TB (Pul/EP)		Microbiologically confirm TB	1/28/2017	Treatment Completed	7/15/2017	No	Age more than 1 year	3	3	Less than 1 week
Sheopur	Vijaypur	36	Male	Not recorded	Not recorded	AWW/CDPO	Not Recorded	No	No	Yes	No	Yes	No	Yes	No	No Sample was sent	other	No	No	No	No	No	No	Full time Paediatrician	Negative for TB		Negative				No	Age more than 1 year			Equal or more than 1 week
Sheopur	Karahal	36	Female	Not recorded	Not recorded	AWW/CDPO	Not Recorded	No	No	Yes	No	Yes	No	Yes	No	No Sample was sent	other	No	No	No	No	No	No	Full time Paediatrician	Negative for TB		Negative				No	Age more than 1 year			Equal or more than 1 week
Sheopur	Karahal	36	Male	Not recorded	Not recorded	AWW/CDPO	Not Recorded	No	No	Yes	No	Yes	No	Yes	No	No Sample was sent	other	No	No	No	No	No	No	Full time Paediatrician	Negative for TB		Negative				No	Age more than 1 year			Equal or more than 1 week
Sheopur	Baroda	36	Female	Not recorded	Not recorded	AWW/CDPO	Not Recorded	No	No	Yes	No	Yes	No	Yes	No	No Sample was sent	other	No	No	No	No	No	No	Full time Paediatrician	Negative for TB		Negative				No	Age more than 1 year			Equal or more than 1 week
Sheopur	Karahal	36	Male	Not recorded	BPL	AWW/CDPO	Not Recorded	No	No	Yes	No	Yes	No	Yes	No	No Sample was sent	other	No	No	No	No	No	No	Full time Paediatrician	Negative for TB		Negative				No	Age more than 1 year			Equal or more than 1 week
Sheopur	Karahal	36	Female	Not recorded	Not recorded	AWW/CDPO	Not Recorded	No	No	Yes	No	Yes	No	Yes	No	No Sample was sent	other	No	No	No	No	No	No	Full time Paediatrician	Negative for TB		Negative				No	Age more than 1 year			Equal or more than 1 week
Sheopur	Baroda	36	Female	Not recorded	Not recorded	Medical Practitioners/OPD	Not Recorded	No	No	Yes	No	Yes	No	Yes	No	No Sample was sent	other	No	No	No	No	No	No	Full time Paediatrician	Negative for TB		Negative				No	Age more than 1 year			Equal or more than 1 week
Sheopur	DH_Sheopur	36	Female	Not recorded	Not recorded	AWW/CDPO	Not Recorded	No	No	Yes	No	Yes	Yes	Yes	No	No Sample was sent	other	No	No	No	No	No	No	Full time Paediatrician	Negative for TB		Negative				No	Age more than 1 year			Equal or more than 1 week
Sheopur	Vijaypur	36	Male	Not recorded	Not recorded	AWW/CDPO	Not Recorded	No	No	Yes	No	Yes	No	Yes	No	No Sample was sent	other	No	No	No	No	No	No	Full time Paediatrician	Negative for TB		Negative				No	Age more than 1 year			Equal or more than 1 week
Sheopur	Vijaypur	36	Female	Not recorded	Not recorded	AWW/CDPO	Not Recorded	No	No	Yes	No	Yes	No	Yes	Yes	Sputum	Mountoux	No	No	No	No	Yes	Yes	Full time Paediatrician	Diagnosis couldnot be established	Died before registration for t/t	Microbiologically confirm TB	2020-01-01			No	Age more than 1 year	839		Equal or more than 1 week
Sheopur	DH_Sheopur	36	Female	Not recorded	Not recorded	AWW/CDPO	Not Recorded	No	No	Yes	No	Yes	Yes	Yes	No	No Sample was sent	other	No	No	No	No	No	No	Full time Paediatrician	Negative for TB		Negative				No	Age more than 1 year			Equal or more than 1 week
Sheopur	Vijaypur	36	Male	Not recorded	Not recorded	AWW/CDPO	Not Recorded	No	No	Yes	No	Yes	No	Yes	No	No Sample was sent	other	No	No	No	No	No	No	Full time Paediatrician	Negative for TB		Negative				No	Age more than 1 year			Equal or more than 1 week
Sheopur	Baroda	36	Male	Not recorded	Not recorded	AWW/CDPO	Not Recorded	No	No	Yes	No	Yes	No	Yes	No	No Sample was sent	other	No	No	No	No	No	No	Full time Paediatrician	Negative for TB		Negative				No	Age more than 1 year			Equal or more than 1 week
Sheopur	Baroda	36	Female	Not recorded	Not recorded	AWW/CDPO	Not Recorded	No	No	Yes	No	Yes	No	Yes	No	No Sample was sent	other	No	No	No	No	No	No	Full time Paediatrician	Negative for TB		Negative				No	Age more than 1 year			Equal or more than 1 week
Sheopur	Baroda	36	Female	Not recorded	Not recorded	AWW/CDPO	Not Recorded	No	No	Yes	No	Yes	No	Yes	No	No Sample was sent	other	No	No	No	No	No	No	Full time Paediatrician	Negative for TB		Negative				No	Age more than 1 year			Equal or more than 1 week
Sheopur	Karahal	36	Male	Not recorded	Not recorded	AWW/CDPO	Not Recorded	No	No	Yes	No	Yes	No	Yes	No	No Sample was sent	other	No	No	No	No	No	No	Full time Paediatrician	Diagnosis couldnot be established	Transfer to higher facility	Transfer to higher facility				No	Age more than 1 year			Equal or more than 1 week
Sheopur	Karahal	36	Female	Not recorded	BPL	AWW/CDPO	Not Recorded	No	No	Yes	No	Yes	No	Yes	No	No Sample was sent	other	No	No	No	No	No	No	Full time Paediatrician	Diagnosis couldnot be established	Transfer to higher facility	Transfer to higher facility				No	Age more than 1 year			Equal or more than 1 week
Sheopur	Baroda	36	Female	Not recorded	Not recorded	AWW/CDPO	Not Recorded	No	No	Yes	No	Yes	No	Yes	No	No Sample was sent	other	No	No	No	No	No	No	Full time Paediatrician	Negative for TB		Negative				No	Age more than 1 year			Equal or more than 1 week
Sheopur	Baroda	36	Male	Not recorded	Not recorded	AWW/CDPO	Not Recorded	No	No	Yes	No	Yes	No	Yes	No	No Sample was sent	other	No	No	No	No	No	No	Full time Paediatrician	Negative for TB		Negative				No	Age more than 1 year			Equal or more than 1 week
Sheopur	DH_Sheopur	36	Male	Not recorded	Not recorded	AWW/CDPO	Not Recorded	No	No	Yes	No	Yes	Yes	Yes	No	No Sample was sent	other	No	No	No	No	No	No	Full time Paediatrician	Negative for TB		Negative				No	Age more than 1 year			Equal or more than 1 week
Sheopur	Baroda	36	Male	Not recorded	Not recorded	AWW/CDPO	Not Recorded	No	No	Yes	No	Yes	No	Yes	No	No Sample was sent	other	No	No	No	No	No	No	Full time Paediatrician	Negative for TB		Negative				No	Age more than 1 year			Equal or more than 1 week
Sheopur	Baroda	36	Male	Not recorded	Not recorded	AWW/CDPO	Not Recorded	No	No	Yes	No	Yes	No	Yes	No	No Sample was sent	other	No	No	No	No	No	No	Full time Paediatrician	Negative for TB		Negative				No	Age more than 1 year			Equal or more than 1 week
Sheopur	Vijaypur	36	Female	Not recorded	Not recorded	AWW/CDPO	Not Recorded	No	No	Yes	No	Yes	No	Yes	No	No Sample was sent	other	No	No	No	No	No	No	Full time Paediatrician	Negative for TB		Negative				No	Age more than 1 year			Equal or more than 1 week
Sheopur	DH_Sheopur	36	Female	Not recorded	Not recorded	AWW/CDPO	Not Recorded	No	No	Yes	No	Yes	No	Yes	No	No Sample was sent	other	No	No	No	No	No	No	Full time Paediatrician	Negative for TB		Negative				No	Age more than 1 year			Equal or more than 1 week
Sheopur	Karahal	36	Female	Not recorded	BPL	AWW/CDPO	Not Recorded	No	No	Yes	No	Yes	No	Yes	No	No Sample was sent	other	No	No	No	No	No	No	Full time Paediatrician	Negative for TB		Negative				No	Age more than 1 year			Equal or more than 1 week
Sheopur	Karahal	36	Female	Not recorded	BPL	AWW/CDPO	Not Recorded	No	No	Yes	No	Yes	No	Yes	No	No Sample was sent	other	No	No	No	No	No	No	Full time Paediatrician	Negative for TB		Negative				No	Age more than 1 year			Equal or more than 1 week
Sheopur	DH_Sheopur	36	Female	Not recorded	Not recorded	AWW/CDPO	Not Recorded	No	No	Yes	No	Yes	Yes	Yes	No	No Sample was sent	other	No	No	No	No	No	No	Full time Paediatrician	Negative for TB		Negative				No	Age more than 1 year			Equal or more than 1 week
Sheopur	DH_Sheopur	36	Male	Not recorded	Not recorded	AWW/CDPO	Not Recorded	No	No	Yes	No	Yes	Yes	Yes	No	No Sample was sent	other	No	No	No	No	No	No	Full time Paediatrician	Negative for TB		Negative				No	Age more than 1 year			Equal or more than 1 week
Sheopur	DH_Sheopur	36	Female	Not recorded	Not recorded	AWW/CDPO	Not Recorded	No	No	Yes	No	Yes	No	Yes	No	No Sample was sent	other	No	No	No	No	No	No	Full time Paediatrician	Negative for TB		Negative				No	Age more than 1 year			Equal or more than 1 week
Sheopur	DH_Sheopur	36	Female	Not recorded	Not recorded	Medical Practitioners/OPD	Not Recorded	No	No	Yes	No	Yes	Yes	Yes	No	No Sample was sent	other	No	No	No	No	No	No	Full time Paediatrician	Negative for TB		Negative				No	Age more than 1 year			Equal or more than 1 week
Sheopur	Baroda	36	Male	Not recorded	Not recorded	AWW/CDPO	Not Recorded	No	No	Yes	No	Yes	No	Yes	No	No Sample was sent	other	No	No	No	No	No	No	Full time Paediatrician	Negative for TB		Negative				No	Age more than 1 year			Equal or more than 1 week
Sheopur	DH_Sheopur	36	Male	Not recorded	Not recorded	Medical Practitioners/OPD	Not Recorded	No	No	Yes	No	Yes	Yes	Yes	No	No Sample was sent	other	No	No	No	No	No	No	Full time Paediatrician	Negative for TB		Negative				No	Age more than 1 year			Equal or more than 1 week
Sheopur	DH_Sheopur	36	Female	Not recorded	Not recorded	AWW/CDPO	Not Recorded	No	No	Yes	No	Yes	Yes	Yes	Yes	Gastric Aspirate	other	No	No	No	No	No	No	Full time Paediatrician	Negative for TB		Negative				No	Age more than 1 year			Equal or more than 1 week
Sheopur	DH_Sheopur	36	Female	Not recorded	Not recorded	AWW/CDPO	Not Recorded	No	No	Yes	No	Yes	Yes	Yes	No	No Sample was sent	other	No	No	No	No	No	No	Full time Paediatrician	Negative for TB		Negative				No	Age more than 1 year			Equal or more than 1 week
Sheopur	Karahal	36	Female	Not recorded	Not recorded	AWW/CDPO	Not Recorded	No	No	Yes	No	Yes	No	Yes	No	No Sample was sent	other	No	No	No	No	No	No	Full time Paediatrician	Diagnosis couldnot be established	Transfer to higher facility	Transfer to higher facility				No	Age more than 1 year			Equal or more than 1 week
Sheopur	DH_Sheopur	36	Female	Not recorded	Not recorded	Paramedical Workers	Not Recorded	No	No	Yes	No	Yes	Yes	Yes	Yes	Sputum	Mountoux	No	No	No	No	Yes	Yes	Full time Paediatrician	TB (Pul/EP)		Microbiologically confirm TB	2017-01-06	Treatment Completed	11/29/2017	No	Age more than 1 year	4	4	Less than 1 week
Sheopur	Baroda	36	Female	Not recorded	Not recorded	AWW/CDPO	Not Recorded	No	No	Yes	No	Yes	No	Yes	No	No Sample was sent	other	No	No	No	No	No	No	Full time Paediatrician	Negative for TB		Negative				No	Age more than 1 year			Equal or more than 1 week
Sheopur	Karahal	36	Female	Not recorded	Not recorded	AWW/CDPO	Not Recorded	No	No	Yes	No	Yes	No	Yes	No	No Sample was sent	other	No	No	No	No	No	No	Full time Paediatrician	Negative for TB		Negative				No	Age more than 1 year			Equal or more than 1 week
Sheopur	Baroda	36	Male	Not recorded	Not recorded	Medical Practitioners/OPD	Not Recorded	No	No	Yes	No	Yes	No	Yes	No	No Sample was sent	other	No	No	No	No	No	No	Full time Paediatrician	Negative for TB		Negative				No	Age more than 1 year			Equal or more than 1 week
Sheopur	DH_Sheopur	36	Male	Not recorded	Not recorded	Medical Practitioners/OPD	Not Recorded	No	No	Yes	No	Yes	Yes	Yes	No	No Sample was sent	other	No	No	No	No	No	No	Full time Paediatrician	Negative for TB		Negative				No	Age more than 1 year			Equal or more than 1 week
Sheopur	DH_Sheopur	36	Female	Not recorded	Not recorded	AWW/CDPO	Not Recorded	No	No	Yes	No	No	No	No	No	No Sample was sent	other	No	No	No	No	No	No	Full time Paediatrician	Diagnosis couldnot be established	Absent at the time of screening	Absent at the time of screening				No	Age more than 1 year			Equal or more than 1 week
Sheopur	DH_Sheopur	36	Male	Not recorded	Not recorded	AWW/CDPO	Not Recorded	No	No	Yes	No	Yes	Yes	No	No	No Sample was sent	other	No	No	No	No	No	No	Full time Paediatrician	Negative for TB		Negative				No	Age more than 1 year			Equal or more than 1 week
Sheopur	Karahal	36	Female	Not recorded	Not recorded	AWW/CDPO	Not Recorded	No	No	Yes	No	Yes	No	Yes	No	No Sample was sent	other	No	No	No	No	No	No	Full time Paediatrician	Negative for TB		Negative				No	Age more than 1 year			Equal or more than 1 week
Sheopur	Karahal	36	Male	Not recorded	Not recorded	AWW/CDPO	Not Recorded	No	No	Yes	No	Yes	No	Yes	No	No Sample was sent	other	No	No	No	No	No	No	Full time Paediatrician	Negative for TB		Negative				No	Age more than 1 year			Equal or more than 1 week
Sheopur	Karahal	36	Female	Not recorded	Not recorded	AWW/CDPO	Not Recorded	No	No	Yes	No	Yes	No	Yes	No	No Sample was sent	other	No	No	No	No	No	No	Full time Paediatrician	Negative for TB		Negative				No	Age more than 1 year			Equal or more than 1 week
Sheopur	Vijaypur	36	Male	Not recorded	Not recorded	AWW/CDPO	Not Recorded	No	No	Yes	No	Yes	No	Yes	No	No Sample was sent	other	No	No	No	No	No	No	Full time Paediatrician	Negative for TB		Negative				No	Age more than 1 year			Equal or more than 1 week
Sagar	Khurai	35	Male	Not recorded	Not recorded	AWW/CDPO	Not Recorded	No	No	No	No	Yes	Yes	Yes	No	No Sample was sent	other	No	No	No	No	No	No	Full time Paediatrician	Negative for TB		Negative				No	Age more than 1 year			Equal or more than 1 week
Sagar	Deori	35	Female	Not recorded	Not recorded	AWW/CDPO	Not Recorded	No	No	Yes	No	Yes	No	Yes	No	No Sample was sent	other	No	No	No	No	No	No	Full time Paediatrician	Negative for TB		Negative				No	Age more than 1 year			Equal or more than 1 week
Sagar	Bina	35	Female	Not recorded	Not recorded	Self Referred	Not Recorded	No	No	No	Yes	Yes	Yes	Yes	No	No Sample was sent	other	No	No	No	No	No	No	Full time Paediatrician	Negative for TB		Negative				No	Age more than 1 year			Equal or more than 1 week
Sagar	Bina	35	Male	Not recorded	Not recorded	AWW/CDPO	Not Recorded	No	No	No	Yes	Yes	Yes	Yes	No	No Sample was sent	other	No	No	No	No	No	No	Full time Paediatrician	Negative for TB		Negative				No	Age more than 1 year			Equal or more than 1 week
Sagar	Khurai	35	Male	Rural	Not recorded	Paramedical Workers	Not Recorded	No	No	No	No	Yes	No	Yes	No	No Sample was sent	other	No	No	No	No	No	No	Full time Paediatrician	Negative for TB		Negative				No	Age more than 1 year			Equal or more than 1 week
Sagar	Bina	35	Female	Not recorded	Not recorded	AWW/CDPO	Not Recorded	No	No	No	Yes	Yes	Yes	Yes	Yes	Sputum	CXR	No	No	No	Yes	No	Yes	Full time Paediatrician	TB (Pul/EP)		Microbiologically confirm TB	12/15/2017	Continue		No	Age more than 1 year	4	4	Less than 1 week
Sagar	Godhakota	35	Female	Not recorded	Not recorded	AWW/CDPO	Not Recorded	No	No	Yes	No	Yes	No	No	No	No Sample was sent	History	Yes	No	No	No	No	No	Full time Paediatrician	Negative for TB		Negative				No	Age more than 1 year			Equal or more than 1 week
Sagar	Godhakota	35	Male	Not recorded	Not recorded	Self Referred	Not Recorded	No	No	Yes	No	Yes	No	No	No	No Sample was sent	History	Yes	No	No	No	No	No	Full time Paediatrician	Negative for TB		Negative				No	Age more than 1 year			Equal or more than 1 week
Sagar	DH_Sagar(SMTU)	35	Female	Not recorded	Not recorded	Not Recorded	Not Recorded	No	No	No	No	No	Yes	Yes	No	No Sample was sent	CXR	No	No	No	Yes	No	No	Full time Paediatrician	Negative for TB		Negative				No	Age more than 1 year			Equal or more than 1 week
Sheopur	DH_Sheopur	35	Female	Not recorded	Not recorded	AWW/CDPO	Not Recorded	No	No	Yes	No	Yes	No	Yes	No	No Sample was sent	other	No	No	No	No	No	No	Full time Paediatrician	Negative for TB		Negative				No	Age more than 1 year			Equal or more than 1 week
Sagar	Godhakota	34	Male	Not recorded	Not recorded	AWW/CDPO	Not Recorded	No	No	Yes	Yes	Yes	No	No	No	No Sample was sent	History	Yes	No	No	No	No	No	Full time Paediatrician	Negative for TB		Negative				No	Age more than 1 year			Equal or more than 1 week
Sagar	Godhakota	34	Male	Not recorded	Not recorded	Self Referred	Not Recorded	No	No	Yes	No	Yes	No	No	No	No Sample was sent	History	Yes	No	No	No	No	No	Full time Paediatrician	Negative for TB		Negative				No	Age more than 1 year			Equal or more than 1 week
Sagar	Godhakota	34	Male	Not recorded	Not recorded	AWW/CDPO	Not Recorded	No	No	Yes	No	Yes	No	No	No	No Sample was sent	History	Yes	No	No	No	No	No	Full time Paediatrician	Negative for TB		Negative				No	Age more than 1 year			Equal or more than 1 week
Sagar	DH_Sagar(SMTU)	34	Female	Not recorded	Not recorded	Not Recorded	Not Recorded	No	No	No	No	No	Yes	No	Yes	Gastric Aspirate	CXR	No	No	No	Yes	No	Yes	Full time Paediatrician	Diagnosis couldnot be established	Absent at the time of start of t/t	Microbiologically confirm TB	2020-01-01			No	Age more than 1 year	748		Equal or more than 1 week
Sheopur	Baroda	34	Male	Not recorded	Not recorded	AWW/CDPO	Not Recorded	No	No	Yes	No	Yes	No	Yes	No	No Sample was sent	other	No	No	No	No	No	No	Full time Paediatrician	Negative for TB		Negative				No	Age more than 1 year			Equal or more than 1 week
Sheopur	Karahal	34	Male	Not recorded	Not recorded	AWW/CDPO	Not Recorded	No	No	Yes	No	Yes	No	Yes	No	No Sample was sent	other	No	No	No	No	No	No	Full time Paediatrician	Negative for TB		Negative				No	Age more than 1 year			Equal or more than 1 week
Sheopur	Baroda	34	Female	Not recorded	Not recorded	AWW/CDPO	Not Recorded	No	No	Yes	No	Yes	No	Yes	No	No Sample was sent	other	No	No	No	No	No	No	Full time Paediatrician	Negative for TB		Negative				No	Age more than 1 year			Equal or more than 1 week
Sagar	Bina	33	Female	Not recorded	Not recorded	Medical Practitioners/OPD	Not Recorded	No	Yes	Yes	Yes	Yes	Yes	Yes	Yes	Sputum	Mountoux	No	No	No	No	Yes	Yes	Full time Paediatrician	Emperical TB (on the basis of MT or CXR only)		Microbiologically confirm TB	5/20/2017	Not Recorded		No	Age more than 1 year	0	0	Less than 1 week
Sagar	Bina	33	Female	Not recorded	Not recorded	AWW/CDPO	Not Recorded	No	No	No	Yes	Yes	Yes	Yes	Yes	Sputum	CXR Mountoux	No	No	No	Yes	Yes	Yes	Full time Paediatrician	TB (Pul/EP)		Microbiologically confirm TB	7/20/2017	Treatment Completed	1/20/2018	No	Age more than 1 year	32	32	Equal or more than 1 week
Sagar	Godhakota	33	Male	Not recorded	Not recorded	Self Referred	Not Recorded	No	No	Yes	No	Yes	No	No	No	No Sample was sent	History	Yes	No	No	No	No	No	Full time Paediatrician	Negative for TB		Negative				No	Age more than 1 year			Equal or more than 1 week
Sagar	Deori	33	Male	Not recorded	Not recorded	AWW/CDPO	Not Recorded	No	No	Yes	No	Yes	No	Yes	No	No Sample was sent	other	No	No	No	No	No	No	Full time Paediatrician	Negative for TB		Negative				No	Age more than 1 year			Equal or more than 1 week
Sagar	Godhakota	33	Female	Not recorded	Not recorded	AWW/CDPO	Not Recorded	No	No	Yes	Yes	Yes	No	No	No	No Sample was sent	History	Yes	No	No	No	No	No	Full time Paediatrician	Negative for TB		Negative				No	Age more than 1 year			Equal or more than 1 week
Sagar	Khurai	33	Male	Not recorded	Not recorded	AWW/CDPO	Not Recorded	No	No	No	No	Yes	No	Yes	No	No Sample was sent	other	No	No	No	No	No	No	Full time Paediatrician	Not recorded		Negative				No	Age more than 1 year			Equal or more than 1 week
Sagar	Khurai	33	Female	Not recorded	Not recorded	Paramedical Workers	Not Recorded	No	No	No	No	Yes	No	Yes	No	No Sample was sent	other	No	No	No	No	No	No	Full time Paediatrician	Negative for TB		Negative				No	Age more than 1 year			Equal or more than 1 week
Sagar	Bina	33	Male	Not recorded	Not recorded	AWW/CDPO	Not Recorded	No	No	No	Yes	Yes	Yes	Yes	No	No Sample was sent	other	No	No	No	No	No	No	Full time Paediatrician	Negative for TB		Negative				No	Age more than 1 year			Equal or more than 1 week
Sagar	Godhakota	33	Female	Not recorded	Not recorded	AWW/CDPO	Not Recorded	No	No	Yes	No	Yes	No	No	No	No Sample was sent	History	Yes	No	No	No	No	No	Full time Paediatrician	Negative for TB		Negative				No	Age more than 1 year			Equal or more than 1 week
Sheopur	DH_Sheopur	33	Male	Not recorded	Not recorded	AWW/CDPO	Not Recorded	No	No	Yes	No	Yes	Yes	Yes	No	No Sample was sent	other	No	No	No	No	No	No	Full time Paediatrician	Negative for TB		Negative				No	Age more than 1 year			Equal or more than 1 week
Sheopur	Vijaypur	33	Female	Not recorded	Not recorded	AWW/CDPO	Not Recorded	No	No	Yes	No	Yes	No	Yes	No	No Sample was sent	other	No	No	No	No	No	No	Full time Paediatrician	Negative for TB		Negative				No	Age more than 1 year			Equal or more than 1 week
Sheopur	Baroda	33	Male	Not recorded	Not recorded	AWW/CDPO	Not Recorded	No	No	Yes	No	Yes	No	Yes	No	No Sample was sent	other	No	No	No	No	No	No	Full time Paediatrician	Negative for TB		Negative				No	Age more than 1 year			Equal or more than 1 week
Sagar	Bina	32	Male	Not recorded	Not recorded	AWW/CDPO	Not Recorded	No	No	No	Yes	Yes	Yes	Yes	No	No Sample was sent	other	No	No	No	No	No	No	Full time Paediatrician	Negative for TB		Negative				No	Age more than 1 year			Equal or more than 1 week
Sagar	Bina	32	Male	Not recorded	Not recorded	AWW/CDPO	Not Recorded	No	No	No	Yes	Yes	Yes	Yes	No	No Sample was sent	other	No	No	No	No	No	No	Full time Paediatrician	Negative for TB		Negative				No	Age more than 1 year			Equal or more than 1 week
Sagar	DH_Sagar(SMTU)	32	Female	Not recorded	Not recorded	Not Recorded	Not Recorded	No	No	No	No	No	Yes	Yes	No	No Sample was sent	other	No	No	No	No	No	No	Full time Paediatrician	Negative for TB		Negative				No	Age more than 1 year			Equal or more than 1 week
Sagar	Godhakota	32	Male	Not recorded	Not recorded	AWW/CDPO	Not Recorded	No	No	Yes	Yes	Yes	No	No	No	No Sample was sent	History	Yes	No	No	No	No	No	Full time Paediatrician	Negative for TB		Negative				No	Age more than 1 year			Equal or more than 1 week
Sagar	Godhakota	32	Male	Not recorded	Not recorded	AWW/CDPO	Not Recorded	No	No	Yes	Yes	Yes	No	No	No	No Sample was sent	History	Yes	No	No	No	No	No	Full time Paediatrician	Negative for TB		Negative				No	Age more than 1 year			Equal or more than 1 week
Sheopur	Baroda	32	Female	Not recorded	Not recorded	AWW/CDPO	Not Recorded	No	No	Yes	No	Yes	No	Yes	No	No Sample was sent	other	No	No	No	No	No	No	Full time Paediatrician	Negative for TB		Negative				No	Age more than 1 year			Equal or more than 1 week
Sheopur	Baroda	32	Female	Not recorded	Not recorded	AWW/CDPO	Not Recorded	No	No	Yes	No	Yes	No	Yes	No	No Sample was sent	other	No	No	No	No	No	No	Full time Paediatrician	Negative for TB		Negative				No	Age more than 1 year			Equal or more than 1 week
Sagar	Godhakota	31	Male	Not recorded	Not recorded	AWW/CDPO	Not Recorded	No	No	Yes	No	No	No	No	No	No Sample was sent	History	Yes	No	No	No	No	No	Full time Paediatrician	Negative for TB		Negative				No	Age more than 1 year			Equal or more than 1 week
Sagar	Godhakota	31	Female	Not recorded	Not recorded	Self Referred	Not Recorded	No	No	Yes	Yes	Yes	No	No	No	No Sample was sent	History	Yes	No	No	No	No	No	Full time Paediatrician	Negative for TB		Negative				No	Age more than 1 year			Equal or more than 1 week
Sheopur	Baroda	31	Female	Not recorded	Not recorded	AWW/CDPO	Not Recorded	No	No	Yes	No	Yes	No	Yes	No	No Sample was sent	other	No	No	No	No	No	No	Full time Paediatrician	Negative for TB		Negative				No	Age more than 1 year			Equal or more than 1 week
Sheopur	Vijaypur	31	Male	Not recorded	Not recorded	AWW/CDPO	Not Recorded	No	No	Yes	No	Yes	No	Yes	No	No Sample was sent	other	No	No	No	No	No	No	Full time Paediatrician	Negative for TB		Negative				No	Age more than 1 year			Equal or more than 1 week
Sheopur	DH_Sheopur	31	Female	Not recorded	Not recorded	AWW/CDPO	Not Recorded	No	No	Yes	No	Yes	Yes	Yes	Yes	Sputum	Mountoux	No	No	No	No	Yes	Yes	Full time Paediatrician	Emperical TB (on the basis of MT or CXR only)		Microbiologically confirm TB	2017-04-05	Not Recorded		No	Age more than 1 year	63	63	Equal or more than 1 week
Sheopur	DH_Sheopur	31	Male	Not recorded	Not recorded	AWW/CDPO	Not Recorded	No	No	Yes	No	Yes	Yes	Yes	No	No Sample was sent	other	No	No	No	No	No	No	Full time Paediatrician	Diagnosis couldnot be established	Absent at the time of screening	Absent at the time of screening				No	Age more than 1 year			Equal or more than 1 week
Sagar	DH_Sagar(SMTU)	30	Female	Not recorded	Not recorded	Not Recorded	Not Recorded	No	No	No	No	No	Yes	Yes	Yes	Gastric Aspirate	Mountoux	No	No	No	No	Yes	No	Full time Paediatrician	Emperical TB (on the basis of MT or CXR only)		Clinically confirm TB	5/26/2017	Not Recorded		No	Age more than 1 year	0	0	Less than 1 week
Sagar	Godhakota	30	Male	Not recorded	Not recorded	AWW/CDPO	Not Recorded	No	No	Yes	No	Yes	No	No	No	No Sample was sent	History	Yes	No	No	No	No	No	Full time Paediatrician	Negative for TB		Negative				No	Age more than 1 year			Equal or more than 1 week
Sagar	DH_Sagar(SMTU)	30	Male	Not recorded	Not recorded	AWW/CDPO	Not Recorded	No	No	Yes	Yes	No	No	Yes	No	No Sample was sent	other	No	No	No	No	No	No	Full time Paediatrician	Negative for TB		Negative				No	Age more than 1 year			Equal or more than 1 week
Sagar	Deori	30	Male	Not recorded	Not recorded	AWW/CDPO	Not Recorded	No	No	Yes	No	Yes	No	Yes	No	No Sample was sent	other	No	No	No	No	No	No	Full time Paediatrician	Negative for TB		Negative				No	Age more than 1 year			Equal or more than 1 week
Sagar	DH_Sagar(SMTU)	30	Male	Not recorded	Not recorded	Not Recorded	Not Recorded	No	No	No	No	No	No	No	Yes	Gastric Aspirate	other	No	No	No	No	No	No	Full time Paediatrician	Diagnosis couldnot be established	Absent at the time of screening	Negative				No	Age more than 1 year			Equal or more than 1 week
Sagar	DH_Sagar(SMTU)	30	Female	Not recorded	Not recorded	Not Recorded	Not Recorded	No	No	No	No	No	Yes	No	No	No Sample was sent	other	No	No	No	No	No	No	Full time Paediatrician	Diagnosis couldnot be established	Absent at the time of screening	Absent at the time of screening				No	Age more than 1 year			Equal or more than 1 week
Sagar	DH_Sagar(SMTU)	30	Female	Not recorded	Not recorded	Not Recorded	Not Recorded	No	No	Yes	No	No	Yes	Yes	No	No Sample was sent	other	No	No	No	No	No	No	Full time Paediatrician	Diagnosis couldnot be established	Absent at the time of screening	Absent at the time of screening				No	Age more than 1 year			Equal or more than 1 week
Sagar	Deori	30	Female	Not recorded	Not recorded	AWW/CDPO	Not Recorded	No	No	Yes	No	Yes	No	Yes	No	No Sample was sent	other	No	No	No	No	No	No	Full time Paediatrician	Negative for TB		Negative				No	Age more than 1 year			Equal or more than 1 week
Sagar	DH_Sagar(SMTU)	30	Male	Not recorded	Not recorded	Not Recorded	Not Recorded	No	No	Yes	No	No	Yes	Yes	No	No Sample was sent	other	No	No	No	No	No	No	Full time Paediatrician	Negative for TB		Negative				No	Age more than 1 year			Equal or more than 1 week
Sagar	Deori	30	Male	Not recorded	Not recorded	AWW/CDPO	Not Recorded	No	No	Yes	No	Yes	No	Yes	No	No Sample was sent	other	No	No	No	No	No	No	Full time Paediatrician	Negative for TB		Negative				No	Age more than 1 year			Equal or more than 1 week
Sagar	DH_Sagar(SMTU)	30	Male	Not recorded	Not recorded	Not Recorded	Not Recorded	No	No	No	No	No	Yes	Yes	No	No Sample was sent	other	No	No	No	No	No	No	Full time Paediatrician	Negative for TB		Negative				No	Age more than 1 year			Equal or more than 1 week
Sagar	Godhakota	30	Female	Not recorded	Not recorded	Self Referred	Not Recorded	No	No	Yes	No	Yes	No	No	No	No Sample was sent	History	Yes	No	No	No	No	No	Full time Paediatrician	Negative for TB		Negative				No	Age more than 1 year			Equal or more than 1 week
Sagar	DH_Sagar(SMTU)	30	Female	Not recorded	Not recorded	Not Recorded	Not Recorded	No	No	No	No	No	Yes	Yes	Yes	Gastric Aspirate	CXR Mountoux	No	No	No	Yes	Yes	Yes	Full time Paediatrician	Emperical TB (on the basis of MT or CXR only)		Microbiologically confirm TB	2017-03-03	Not Recorded		No	Age more than 1 year	0	0	Less than 1 week
Sagar	DH_Sagar(SMTU)	30	Female	Not recorded	Not recorded	Not Recorded	Not Recorded	No	No	No	Yes	No	Yes	Yes	No	No Sample was sent	other	No	No	No	No	No	No	Full time Paediatrician	Negative for TB		Negative				No	Age more than 1 year			Equal or more than 1 week
Sagar	DH_Sagar(SMTU)	30	Male	Not recorded	Not recorded	Not Recorded	Not Recorded	No	No	No	No	No	Yes	Yes	Yes	Gastric Aspirate	Mountoux	No	No	No	No	Yes	Yes	Full time Paediatrician	Emperical TB (on the basis of MT or CXR only)		Microbiologically confirm TB	6/30/2017	Not Recorded		No	Age more than 1 year	0	0	Less than 1 week
Sagar	Bina	30	Female	Not recorded	Not recorded	AWW/CDPO	Not Recorded	No	No	No	Yes	Yes	Yes	Yes	No	No Sample was sent	other	No	No	No	No	No	No	Full time Paediatrician	Negative for TB		Negative				No	Age more than 1 year			Equal or more than 1 week
Sagar	Bina	30	Male	Not recorded	Not recorded	AWW/CDPO	Not Recorded	No	No	No	Yes	Yes	Yes	Yes	No	No Sample was sent	other	No	No	No	No	No	No	Full time Paediatrician	Negative for TB		Negative				No	Age more than 1 year			Equal or more than 1 week
Sagar	Khurai	30	Male	Not recorded	Not recorded	AWW/CDPO	Not Recorded	No	No	No	No	Yes	Yes	Yes	No	No Sample was sent	other	No	No	No	No	No	No	Full time Paediatrician	Negative for TB		Negative				No	Age more than 1 year			Equal or more than 1 week
Sagar	DH_Sagar(SMTU)	30	Female	Not recorded	Not recorded	Not Recorded	Not Recorded	No	No	No	No	No	No	No	Yes	Gastric Aspirate	other	No	No	No	No	No	No	Full time Paediatrician	Negative for TB	Died before screening	Negative				No	Age more than 1 year			Equal or more than 1 week
Sagar	Godhakota	30	Male	Not recorded	Not recorded	AWW/CDPO	Not Recorded	No	No	Yes	No	Yes	No	No	No	No Sample was sent	History	Yes	No	No	No	No	No	Full time Paediatrician	Negative for TB		Negative				No	Age more than 1 year			Equal or more than 1 week
Sagar	DH_Sagar(SMTU)	30	Female	Not recorded	Not recorded	Not Recorded	Not Recorded	No	No	Yes	Yes	No	No	Yes	Yes	Gastric Aspirate	Mountoux	No	No	No	No	Yes	Yes	Full time Paediatrician	Emperical TB (on the basis of MT or CXR only)		Microbiologically confirm TB	2017-07-11	Not Recorded		No	Age more than 1 year	0	0	Less than 1 week
Sagar	DH_Sagar(SMTU)	30	Male	Not recorded	Not recorded	Not Recorded	Not Recorded	No	No	No	No	No	Yes	Yes	No	No Sample was sent	other	No	No	No	No	No	No	Full time Paediatrician	Negative for TB		Negative				No	Age more than 1 year			Equal or more than 1 week
Sagar	Bina	30	Female	Not recorded	Not recorded	Not Recorded	Not Recorded	No	No	No	Yes	Yes	Yes	Yes	No	No Sample was sent	other	No	No	No	No	No	No	Full time Paediatrician	Negative for TB		Negative				No	Age more than 1 year			Equal or more than 1 week
Sagar	Deori	30	Female	Not recorded	Not recorded	AWW/CDPO	Not Recorded	No	No	Yes	No	Yes	No	Yes	No	No Sample was sent	other	No	No	No	No	No	No	Full time Paediatrician	Negative for TB		Negative				No	Age more than 1 year			Equal or more than 1 week
Sagar	Deori	30	Female	Not recorded	Not recorded	AWW/CDPO	Not Recorded	No	No	Yes	No	Yes	No	Yes	No	No Sample was sent	other	No	No	No	No	No	No	Full time Paediatrician	Negative for TB		Negative				No	Age more than 1 year			Equal or more than 1 week
Sagar	Deori	30	Male	Not recorded	Not recorded	AWW/CDPO	Not Recorded	No	No	Yes	No	Yes	No	Yes	No	No Sample was sent	other	No	No	No	No	No	No	Full time Paediatrician	Negative for TB		Negative				No	Age more than 1 year			Equal or more than 1 week
Sagar	Bina	30	Female	Not recorded	Not recorded	AWW/CDPO	Not Recorded	No	No	No	Yes	Yes	Yes	Yes	No	No Sample was sent	other	No	No	No	No	No	No	Full time Paediatrician	Negative for TB		Negative				No	Age more than 1 year			Equal or more than 1 week
Sagar	Khurai	30	Female	Not recorded	Not recorded	AWW/CDPO	Not Recorded	No	No	No	No	Yes	No	Yes	No	No Sample was sent	other	No	No	No	No	No	No	Full time Paediatrician	Negative for TB		Negative				No	Age more than 1 year			Equal or more than 1 week
Sagar	Malthon	30	Female	Rural	Not recorded	Not Recorded	Not Recorded	No	No	No	No	No	No	Yes	Yes	Sputum	other	No	No	No	No	No	No	Full time Paediatrician	Negative for TB		Negative				No	Age more than 1 year			Equal or more than 1 week
Sagar	Godhakota	30	Male	Not recorded	Not recorded	AWW/CDPO	Not Recorded	No	No	Yes	No	Yes	No	No	No	No Sample was sent	History	Yes	No	No	No	No	No	Full time Paediatrician	Negative for TB		Negative				No	Age more than 1 year			Equal or more than 1 week
Sagar	DH_Sagar(SMTU)	30	Male	Not recorded	Not recorded	AWW/CDPO	Not Recorded	No	No	No	No	No	Yes	Yes	No	No Sample was sent	other	No	No	No	No	No	No	Full time Paediatrician	Negative for TB		Negative				No	Age more than 1 year			Equal or more than 1 week
Sagar	Khurai	30	Female	Rural	Not recorded	Self Referred	Not Recorded	No	No	No	No	Yes	No	Yes	No	No Sample was sent	other	No	No	No	No	No	No	Full time Paediatrician	Negative for TB		Negative				No	Age more than 1 year			Equal or more than 1 week
Sagar	DH_Sagar(SMTU)	30	Male	Not recorded	Not recorded	Not Recorded	Not Recorded	No	No	Yes	Yes	No	Yes	Yes	Yes	Gastric Aspirate	CXR	No	No	No	Yes	No	No	Full time Paediatrician	Negative for TB		Negative				No	Age more than 1 year			Equal or more than 1 week
Sagar	Malthon	30	Female	Rural	Not recorded	Not Recorded	Not Recorded	No	No	No	No	No	No	Yes	Yes	Sputum	other	No	No	No	No	No	No	Full time Paediatrician	Negative for TB		Negative				No	Age more than 1 year			Equal or more than 1 week
Sagar	Khurai	30	Male	Not recorded	Not recorded	AWW/CDPO	Not Recorded	No	No	No	No	Yes	Yes	Yes	No	No Sample was sent	other	No	No	No	No	No	No	Full time Paediatrician	Negative for TB		Negative				No	Age more than 1 year			Equal or more than 1 week
Sagar	Bina	30	Female	Not recorded	Not recorded	AWW/CDPO	Not Recorded	No	Yes	Yes	Yes	Yes	Yes	Yes	Yes	Sputum	Mountoux	No	No	No	No	Yes	Yes	Full time Paediatrician	Emperical TB (on the basis of MT or CXR only)		Microbiologically confirm TB	2017-09-01	Not Recorded		No	Age more than 1 year	0	0	Less than 1 week
Sagar	Deori	30	Male	Not recorded	Not recorded	AWW/CDPO	Not Recorded	No	No	Yes	No	Yes	No	Yes	No	No Sample was sent	other	No	No	No	No	No	No	Full time Paediatrician	Negative for TB		Negative				No	Age more than 1 year			Equal or more than 1 week
Sagar	DH_Sagar(SMTU)	30	Female	Not recorded	Not recorded	Not Recorded	Not Recorded	No	No	No	No	No	Yes	Yes	No	No Sample was sent	other	No	No	No	No	No	No	Full time Paediatrician	Negative for TB		Negative				No	Age more than 1 year			Equal or more than 1 week
Sagar	DH_Sagar(SMTU)	30	Male	Not recorded	Not recorded	Not Recorded	Not Recorded	No	No	No	Yes	No	Yes	No	No	No Sample was sent	other	No	No	No	No	No	No	Full time Paediatrician	Diagnosis couldnot be established	Absent at the time of screening	Absent at the time of screening				No	Age more than 1 year			Equal or more than 1 week
Sheopur	Karahal	30	Male	Not recorded	Not recorded	AWW/CDPO	Not Recorded	No	No	Yes	No	Yes	No	Yes	No	No Sample was sent	other	No	No	No	No	No	No	Full time Paediatrician	Negative for TB		Negative				No	Age more than 1 year			Equal or more than 1 week
Sheopur	Baroda	30	Male	Not recorded	Not recorded	AWW/CDPO	Not Recorded	No	No	Yes	No	Yes	No	Yes	No	No Sample was sent	other	No	No	No	No	No	No	Full time Paediatrician	Negative for TB		Negative				No	Age more than 1 year			Equal or more than 1 week
Sheopur	Baroda	30	Male	Not recorded	Not recorded	AWW/CDPO	Not Recorded	No	No	Yes	No	Yes	No	Yes	No	No Sample was sent	other	No	No	No	No	No	No	Full time Paediatrician	Negative for TB		Negative				No	Age more than 1 year			Equal or more than 1 week
Sheopur	DH_Sheopur	30	Male	Not recorded	Not recorded	AWW/CDPO	Not Recorded	No	No	Yes	No	Yes	Yes	Yes	No	No Sample was sent	other	No	No	No	No	No	No	Full time Paediatrician	Negative for TB		Negative				No	Age more than 1 year			Equal or more than 1 week
Sheopur	Baroda	30	Male	Not recorded	Not recorded	AWW/CDPO	Not Recorded	No	No	Yes	No	Yes	No	Yes	No	No Sample was sent	other	No	No	No	No	No	No	Full time Paediatrician	Negative for TB		Negative				No	Age more than 1 year			Equal or more than 1 week
Sheopur	DH_Sheopur	30	Female	Not recorded	Not recorded	Taken to NRC by Ambulance	Not Recorded	No	No	Yes	No	Yes	Yes	Yes	No	No Sample was sent	other	No	No	No	No	No	No	Full time Paediatrician	Negative for TB		Negative				No	Age more than 1 year			Equal or more than 1 week
Sheopur	Karahal	30	Female	Not recorded	Not recorded	AWW/CDPO	Not Recorded	No	No	Yes	No	Yes	No	Yes	No	No Sample was sent	other	No	No	No	No	No	No	Full time Paediatrician	Negative for TB		Negative				No	Age more than 1 year			Equal or more than 1 week
Sheopur	Baroda	30	Male	Not recorded	Not recorded	AWW/CDPO	Not Recorded	No	No	Yes	No	Yes	No	Yes	No	No Sample was sent	other	No	No	No	No	No	No	Full time Paediatrician	Negative for TB		Negative				No	Age more than 1 year			Equal or more than 1 week
Sheopur	DH_Sheopur	30	Male	Not recorded	Not recorded	AWW/CDPO	Not Recorded	No	No	Yes	No	Yes	Yes	Yes	Yes	Gastric Aspirate	other	No	No	No	No	No	No	Full time Paediatrician	Negative for TB		Negative				No	Age more than 1 year			Equal or more than 1 week
Sheopur	DH_Sheopur	30	Male	Not recorded	Not recorded	AWW/CDPO	Not Recorded	No	No	Yes	No	Yes	Yes	No	No	No Sample was sent	other	No	No	No	No	No	No	Full time Paediatrician	Negative for TB		Negative				No	Age more than 1 year			Equal or more than 1 week
Sheopur	DH_Sheopur	30	Male	Not recorded	Not recorded	AWW/CDPO	Not Recorded	No	No	Yes	No	Yes	Yes	Yes	No	No Sample was sent	other	No	No	No	No	No	No	Full time Paediatrician	Negative for TB		Negative				No	Age more than 1 year			Equal or more than 1 week
Sheopur	Karahal	30	Male	Not recorded	Not recorded	Taken to NRC by Ambulance	Not Recorded	No	No	Yes	No	Yes	No	Yes	No	No Sample was sent	other	No	No	No	No	No	No	Full time Paediatrician	Negative for TB		Negative				No	Age more than 1 year			Equal or more than 1 week
Sheopur	Vijaypur	30	Female	Not recorded	Not recorded	AWW/CDPO	Not Recorded	No	No	Yes	No	Yes	No	Yes	No	No Sample was sent	other	No	No	No	No	No	No	Full time Paediatrician	Negative for TB		Negative				No	Age more than 1 year			Equal or more than 1 week
Sheopur	DH_Sheopur	30	Male	Not recorded	Not recorded	AWW/CDPO	Not Recorded	No	No	Yes	No	Yes	Yes	Yes	No	No Sample was sent	other	No	No	No	No	No	No	Full time Paediatrician	Negative for TB		Negative				No	Age more than 1 year			Equal or more than 1 week
Sheopur	Baroda	30	Male	Not recorded	Not recorded	AWW/CDPO	Not Recorded	No	No	Yes	No	Yes	No	Yes	No	No Sample was sent	other	No	No	No	No	No	No	Full time Paediatrician	Negative for TB		Negative				No	Age more than 1 year			Equal or more than 1 week
Sheopur	DH_Sheopur	30	Female	Not recorded	Not recorded	AWW/CDPO	Not Recorded	No	No	Yes	No	Yes	Yes	Yes	Yes	Gastric Aspirate	other	No	No	No	No	No	No	Full time Paediatrician	Negative for TB		Negative				No	Age more than 1 year			Equal or more than 1 week
Sheopur	DH_Sheopur	30	Male	Not recorded	Not recorded	AWW/CDPO	Not Recorded	No	No	Yes	No	Yes	Yes	Yes	No	No Sample was sent	other	No	No	No	No	No	No	Full time Paediatrician	Negative for TB		Negative				No	Age more than 1 year			Equal or more than 1 week
Sheopur	Baroda	30	Male	Not recorded	Not recorded	AWW/CDPO	Not Recorded	No	No	Yes	No	Yes	No	Yes	No	No Sample was sent	other	No	No	No	No	No	No	Full time Paediatrician	Negative for TB		Negative				No	Age more than 1 year			Equal or more than 1 week
Sheopur	Baroda	30	Male	Not recorded	Not recorded	AWW/CDPO	Not Recorded	No	No	Yes	No	Yes	No	Yes	No	No Sample was sent	other	No	No	No	No	No	No	Full time Paediatrician	Negative for TB		Negative				No	Age more than 1 year			Equal or more than 1 week
Sheopur	Vijaypur	30	Male	Not recorded	Not recorded	AWW/CDPO	Not Recorded	No	No	Yes	No	Yes	No	Yes	No	No Sample was sent	other	No	No	No	No	No	No	Full time Paediatrician	Negative for TB		Negative				No	Age more than 1 year			Equal or more than 1 week
Sheopur	Vijaypur	30	Male	Not recorded	Not recorded	AWW/CDPO	Not Recorded	No	No	Yes	No	Yes	No	Yes	No	No Sample was sent	other	No	No	No	No	No	No	Full time Paediatrician	Negative for TB		Negative				No	Age more than 1 year			Equal or more than 1 week
Sheopur	DH_Sheopur	30	Female	Not recorded	Not recorded	AWW/CDPO	Not Recorded	No	No	Yes	No	Yes	Yes	No	No	No Sample was sent	other	No	No	No	No	No	No	Full time Paediatrician	Negative for TB		Negative				No	Age more than 1 year			Equal or more than 1 week
Sheopur	DH_Sheopur	30	Female	Not recorded	Not recorded	Medical Practitioners/OPD	Not Recorded	No	No	Yes	No	Yes	Yes	Yes	No	No Sample was sent	other	No	No	No	No	No	No	Full time Paediatrician	Not recorded		Negative				No	Age more than 1 year			Equal or more than 1 week
Sheopur	Vijaypur	30	Female	Not recorded	Not recorded	AWW/CDPO	Not Recorded	No	No	Yes	No	Yes	No	Yes	No	No Sample was sent	other	No	No	No	No	No	No	Full time Paediatrician	Negative for TB		Negative				No	Age more than 1 year			Equal or more than 1 week
Sheopur	Baroda	30	Female	Not recorded	Not recorded	Medical Practitioners/OPD	Not Recorded	No	No	Yes	No	Yes	No	Yes	No	No Sample was sent	other	No	No	No	No	No	No	Full time Paediatrician	Negative for TB		Negative				No	Age more than 1 year			Equal or more than 1 week
Sheopur	Baroda	30	Female	Not recorded	Not recorded	AWW/CDPO	Not Recorded	No	No	Yes	No	Yes	No	Yes	No	No Sample was sent	other	No	No	No	No	No	No	Full time Paediatrician	Negative for TB		Negative				No	Age more than 1 year			Equal or more than 1 week
Sheopur	Baroda	30	Female	Not recorded	Not recorded	AWW/CDPO	Not Recorded	No	No	Yes	No	Yes	No	Yes	No	No Sample was sent	other	No	No	No	No	No	No	Full time Paediatrician	Negative for TB		Negative				No	Age more than 1 year			Equal or more than 1 week
Sheopur	Baroda	30	Male	Not recorded	Not recorded	AWW/CDPO	Not Recorded	No	No	Yes	No	Yes	No	Yes	No	No Sample was sent	other	No	No	No	No	No	No	Full time Paediatrician	Negative for TB		Negative				No	Age more than 1 year			Equal or more than 1 week
Sheopur	Vijaypur	30	Female	Not recorded	BPL	AWW/CDPO	Not Recorded	No	No	Yes	No	Yes	No	Yes	Yes	Sputum	Mountoux	No	No	No	No	Yes	Yes	Full time Paediatrician	TB (Pul/EP)		Microbiologically confirm TB	2017-06-02	Treatment Completed	8/15/2017	No	Age more than 1 year	3	3	Less than 1 week
Sheopur	Karahal	30	Female	Not recorded	Not recorded	AWW/CDPO	Not Recorded	No	No	Yes	No	Yes	No	Yes	No	No Sample was sent	other	No	No	No	No	No	No	Full time Paediatrician	Not recorded		Negative				No	Age more than 1 year			Equal or more than 1 week
Sheopur	Baroda	30	Female	Not recorded	Not recorded	AWW/CDPO	Not Recorded	No	No	Yes	No	Yes	No	Yes	No	No Sample was sent	other	No	No	No	No	No	No	Full time Paediatrician	Negative for TB		Negative				No	Age more than 1 year			Equal or more than 1 week
Sheopur	Vijaypur	30	Female	Not recorded	Not recorded	AWW/CDPO	Not Recorded	No	No	Yes	No	Yes	No	Yes	No	No Sample was sent	other	No	No	No	No	No	No	Full time Paediatrician	Negative for TB		Negative				No	Age more than 1 year			Equal or more than 1 week
Sheopur	Vijaypur	30	Male	Not recorded	Not recorded	AWW/CDPO	Not Recorded	No	No	Yes	No	Yes	No	Yes	No	No Sample was sent	other	No	No	No	No	No	No	Full time Paediatrician	Negative for TB		Negative				No	Age more than 1 year			Equal or more than 1 week
Sheopur	DH_Sheopur	30	Female	Not recorded	Not recorded	AWW/CDPO	Not Recorded	No	No	Yes	No	Yes	Yes	Yes	No	No Sample was sent	other	No	No	No	No	No	No	Full time Paediatrician	Negative for TB		Negative				No	Age more than 1 year			Equal or more than 1 week
Sheopur	Baroda	30	Male	Not recorded	Not recorded	AWW/CDPO	Not Recorded	No	No	Yes	No	Yes	No	Yes	No	No Sample was sent	other	No	No	No	No	No	No	Full time Paediatrician	Negative for TB		Negative				No	Age more than 1 year			Equal or more than 1 week
Sheopur	DH_Sheopur	30	Male	Not recorded	Not recorded	AWW/CDPO	Not Recorded	No	No	Yes	No	Yes	No	Yes	No	No Sample was sent	other	No	No	No	No	No	No	Full time Paediatrician	Negative for TB		Negative				No	Age more than 1 year			Equal or more than 1 week
Sheopur	Karahal	30	Male	Not recorded	BPL	AWW/CDPO	Not Recorded	No	No	Yes	No	Yes	No	Yes	No	No Sample was sent	other	No	No	No	No	No	No	Full time Paediatrician	Negative for TB		Negative				No	Age more than 1 year			Equal or more than 1 week
Sheopur	Vijaypur	30	Male	Not recorded	Not recorded	AWW/CDPO	Not Recorded	No	No	Yes	No	Yes	No	Yes	No	No Sample was sent	other	No	No	No	No	No	No	Full time Paediatrician	Negative for TB		Negative				No	Age more than 1 year			Equal or more than 1 week
Sagar	Godhakota	29	Female	Not recorded	Not recorded	AWW/CDPO	Not Recorded	No	No	Yes	No	Yes	No	No	No	No Sample was sent	History	Yes	No	No	No	No	No	Full time Paediatrician	Negative for TB		Negative				No	Age more than 1 year			Equal or more than 1 week
Sagar	DH_Sagar(SMTU)	29	Female	Not recorded	Not recorded	Not Recorded	Not Recorded	No	No	Yes	No	No	Yes	No	Yes	Gastric Aspirate	CXR	No	No	No	Yes	No	Yes	Full time Paediatrician	Diagnosis couldnot be established	Absent at the time of start of t/t	Microbiologically confirm TB	2020-01-01			No	Age more than 1 year	796		Equal or more than 1 week
Sagar	Godhakota	29	Male	Not recorded	Not recorded	AWW/CDPO	Not Recorded	No	No	Yes	No	Yes	No	No	No	No Sample was sent	History	Yes	No	No	No	No	No	Full time Paediatrician	Negative for TB		Negative				No	Age more than 1 year			Equal or more than 1 week
Sagar	DH_Sagar(SMTU)	29	Female	Not recorded	Not recorded	Not Recorded	Not Recorded	No	No	No	No	No	Yes	Yes	No	No Sample was sent	other	No	No	No	No	No	No	Full time Paediatrician	Negative for TB		Negative				No	Age more than 1 year			Equal or more than 1 week
Sagar	Khurai	29	Female	Not recorded	Not recorded	Paramedical Workers	Not Recorded	No	No	No	No	Yes	No	Yes	No	No Sample was sent	other	No	No	No	No	No	No	Full time Paediatrician	Negative for TB		Negative				No	Age more than 1 year			Equal or more than 1 week
Sagar	Malthon	29	Male	Rural	Not recorded	Not Recorded	Not Recorded	No	No	No	No	No	No	Yes	Yes	Sputum	other	No	No	No	No	No	No	Full time Paediatrician	Negative for TB		Negative				No	Age more than 1 year			Equal or more than 1 week
Sagar	Godhakota	29	Male	Not recorded	Not recorded	AWW/CDPO	Not Recorded	No	No	Yes	No	No	No	No	No	No Sample was sent	History	Yes	No	No	No	No	No	Full time Paediatrician	Negative for TB		Negative				No	Age more than 1 year			Equal or more than 1 week
Sagar	Godhakota	29	Female	Not recorded	Not recorded	AWW/CDPO	Not Recorded	No	No	Yes	No	Yes	No	No	No	No Sample was sent	History	Yes	No	No	No	No	No	Full time Paediatrician	Negative for TB		Negative				No	Age more than 1 year			Equal or more than 1 week
Sagar	Bina	29	Female	Not recorded	Not recorded	Paramedical Workers	Not Recorded	No	No	No	Yes	Yes	Yes	Yes	No	No Sample was sent	other	No	No	No	No	No	No	Full time Paediatrician	Negative for TB		Negative				No	Age more than 1 year			Equal or more than 1 week
Sheopur	DH_Sheopur	29	Male	Not recorded	Not recorded	AWW/CDPO	Not Recorded	No	No	Yes	No	Yes	Yes	Yes	No	No Sample was sent	other	No	No	No	No	No	No	Full time Paediatrician	Negative for TB		Negative				No	Age more than 1 year			Equal or more than 1 week
Sheopur	Vijaypur	29	Male	Not recorded	Not recorded	AWW/CDPO	Not Recorded	No	No	Yes	No	Yes	No	Yes	No	No Sample was sent	other	No	No	No	No	No	No	Full time Paediatrician	Negative for TB		Negative				No	Age more than 1 year			Equal or more than 1 week
Sheopur	DH_Sheopur	29	Female	Not recorded	Not recorded	AWW/CDPO	Not Recorded	No	No	Yes	No	Yes	Yes	Yes	No	No Sample was sent	other	No	No	No	No	No	No	Full time Paediatrician	Negative for TB		Negative				No	Age more than 1 year			Equal or more than 1 week
Sheopur	Vijaypur	29	Male	Not recorded	Not recorded	AWW/CDPO	Not Recorded	No	No	Yes	No	Yes	No	Yes	No	No Sample was sent	other	No	No	No	No	No	No	Full time Paediatrician	Negative for TB		Negative				No	Age more than 1 year			Equal or more than 1 week
Sheopur	Vijaypur	29	Male	Not recorded	Not recorded	AWW/CDPO	Not Recorded	No	No	Yes	No	Yes	No	Yes	No	No Sample was sent	other	No	No	No	No	No	No	Full time Paediatrician	Negative for TB		Negative				No	Age more than 1 year			Equal or more than 1 week
Sheopur	Vijaypur	29	Male	Not recorded	Not recorded	AWW/CDPO	Not Recorded	No	No	Yes	No	Yes	No	Yes	No	No Sample was sent	other	No	No	No	No	No	No	Full time Paediatrician	Negative for TB		Negative				No	Age more than 1 year			Equal or more than 1 week
Sheopur	Vijaypur	29	Male	Not recorded	Not recorded	AWW/CDPO	Not Recorded	No	No	Yes	No	Yes	No	Yes	No	No Sample was sent	other	No	No	No	No	No	No	Full time Paediatrician	Negative for TB		Negative				No	Age more than 1 year			Equal or more than 1 week
Sagar	Godhakota	28	Male	Not recorded	Not recorded	AWW/CDPO	Not Recorded	No	No	Yes	No	Yes	No	No	No	No Sample was sent	History	Yes	No	No	No	No	No	Full time Paediatrician	Negative for TB		Negative				No	Age more than 1 year			Equal or more than 1 week
Sagar	Bina	28	Male	Not recorded	Not recorded	AWW/CDPO	Not Recorded	No	No	No	Yes	Yes	Yes	Yes	No	No Sample was sent	other	No	No	No	No	No	No	Full time Paediatrician	Negative for TB		Negative				No	Age more than 1 year			Equal or more than 1 week
Sagar	Deori	28	Female	Not recorded	Not recorded	AWW/CDPO	Not Recorded	No	No	Yes	No	Yes	No	Yes	No	No Sample was sent	other	No	No	No	No	No	No	Full time Paediatrician	Negative for TB		Negative				No	Age more than 1 year			Equal or more than 1 week
Sagar	Bina	28	Female	Not recorded	Not recorded	AWW/CDPO	Not Recorded	No	No	No	Yes	Yes	Yes	Yes	Yes	Sputum	Mountoux	No	No	No	No	Yes	Yes	Full time Paediatrician	Emperical TB (on the basis of MT or CXR only)		Microbiologically confirm TB	3/22/2017	Not Recorded		No	Age more than 1 year	0	0	Less than 1 week
Sagar	Godhakota	28	Male	Not recorded	Not recorded	Self Referred	Not Recorded	No	No	Yes	No	Yes	No	No	No	No Sample was sent	History	Yes	No	No	No	No	No	Full time Paediatrician	Negative for TB		Negative				No	Age more than 1 year			Equal or more than 1 week
Sagar	Godhakota	28	Male	Not recorded	Not recorded	AWW/CDPO	Not Recorded	No	No	Yes	Yes	Yes	No	No	No	No Sample was sent	History	Yes	No	No	No	No	No	Full time Paediatrician	Negative for TB		Negative				No	Age more than 1 year			Equal or more than 1 week
Sagar	Godhakota	28	Male	Not recorded	Not recorded	AWW/CDPO	Not Recorded	No	No	Yes	No	Yes	No	No	No	No Sample was sent	History	Yes	No	No	No	No	No	Full time Paediatrician	Negative for TB		Negative				No	Age more than 1 year			Equal or more than 1 week
Sagar	Malthon	28	Female	Rural	Not recorded	Not Recorded	Not Recorded	No	No	No	No	No	No	Yes	Yes	Sputum	other	No	No	No	No	No	No	Full time Paediatrician	Negative for TB		Negative				No	Age more than 1 year			Equal or more than 1 week
Sagar	Godhakota	28	Male	Not recorded	Not recorded	AWW/CDPO	Not Recorded	No	No	Yes	No	No	No	No	No	No Sample was sent	History	Yes	No	No	No	No	No	Full time Paediatrician	Negative for TB		Negative				No	Age more than 1 year			Equal or more than 1 week
Sheopur	Baroda	28	Female	Not recorded	Not recorded	AWW/CDPO	Not Recorded	No	No	Yes	No	Yes	No	Yes	No	No Sample was sent	other	No	No	No	No	No	No	Full time Paediatrician	Negative for TB		Negative				No	Age more than 1 year			Equal or more than 1 week
Sheopur	Vijaypur	28	Male	Not recorded	Not recorded	AWW/CDPO	Not Recorded	No	No	Yes	No	Yes	No	Yes	No	No Sample was sent	other	No	No	No	No	No	No	Full time Paediatrician	Negative for TB		Negative				No	Age more than 1 year			Equal or more than 1 week
Sheopur	Vijaypur	28	Male	Not recorded	Not recorded	AWW/CDPO	Not Recorded	No	No	Yes	Yes	Yes	No	No	No	No Sample was sent	other	No	No	No	No	No	No	Full time Paediatrician	Negative for TB		Negative				No	Age more than 1 year			Equal or more than 1 week
Sheopur	Vijaypur	28	Male	Not recorded	Not recorded	AWW/CDPO	Not Recorded	No	No	Yes	No	Yes	No	Yes	No	No Sample was sent	other	No	No	No	No	No	No	Full time Paediatrician	Negative for TB		Negative				No	Age more than 1 year			Equal or more than 1 week
Sheopur	DH_Sheopur	28	Female	Not recorded	Not recorded	AWW/CDPO	Not Recorded	No	No	Yes	No	No	No	No	No	No Sample was sent	other	No	No	No	No	No	No	Full time Paediatrician	Diagnosis couldnot be established	Absent at the time of screening	Absent at the time of screening				No	Age more than 1 year			Equal or more than 1 week
Sheopur	Vijaypur	28	Male	Not recorded	Not recorded	AWW/CDPO	Not Recorded	No	No	Yes	No	Yes	No	Yes	No	No Sample was sent	other	No	No	No	No	No	No	Full time Paediatrician	Negative for TB		Negative				No	Age more than 1 year			Equal or more than 1 week
Sheopur	Vijaypur	28	Male	Not recorded	Not recorded	AWW/CDPO	Not Recorded	No	No	Yes	No	Yes	No	Yes	No	No Sample was sent	other	No	No	No	No	No	No	Full time Paediatrician	Negative for TB		Negative				No	Age more than 1 year			Equal or more than 1 week
Sheopur	Baroda	28	Male	Not recorded	Not recorded	Medical Practitioners/OPD	Not Recorded	No	No	Yes	No	Yes	No	Yes	No	No Sample was sent	other	No	No	No	No	No	No	Full time Paediatrician	Negative for TB		Negative				No	Age more than 1 year			Equal or more than 1 week
Sheopur	Baroda	28	Female	Not recorded	Not recorded	AWW/CDPO	Not Recorded	No	No	Yes	No	Yes	No	Yes	No	No Sample was sent	other	No	No	No	No	No	No	Full time Paediatrician	Negative for TB		Negative				No	Age more than 1 year			Equal or more than 1 week
Sheopur	Karahal	28	Male	Not recorded	Not recorded	AWW/CDPO	Not Recorded	No	No	Yes	No	Yes	No	Yes	No	No Sample was sent	other	No	No	No	No	No	No	Full time Paediatrician	Negative for TB		Negative				No	Age more than 1 year			Equal or more than 1 week
Sheopur	DH_Sheopur	28	Male	Not recorded	Not recorded	AWW/CDPO	Not Recorded	No	No	Yes	No	Yes	Yes	Yes	No	No Sample was sent	other	No	No	No	No	No	No	Full time Paediatrician	Negative for TB		Negative				No	Age more than 1 year			Equal or more than 1 week
Sheopur	Baroda	28	Female	Not recorded	Not recorded	AWW/CDPO	Not Recorded	No	No	Yes	No	Yes	No	Yes	No	No Sample was sent	other	No	No	No	No	No	No	Full time Paediatrician	Negative for TB		Negative				No	Age more than 1 year			Equal or more than 1 week
Sheopur	DH_Sheopur	28	Female	Not recorded	Not recorded	AWW/CDPO	Not Recorded	No	No	Yes	No	Yes	No	Yes	No	No Sample was sent	other	No	No	No	No	No	No	Full time Paediatrician	Negative for TB		Negative				No	Age more than 1 year			Equal or more than 1 week
Sheopur	Vijaypur	28	Female	Not recorded	BPL	AWW/CDPO	Not Recorded	No	No	Yes	No	Yes	No	Yes	Yes	Sputum	Mountoux	No	No	No	No	Yes	Yes	Full time Paediatrician	TB (Pul/EP)		Microbiologically confirm TB	7/27/2017	Treatment Completed	1/26/2018	No	Age more than 1 year	5	5	Less than 1 week
Sheopur	Baroda	28	Male	Not recorded	Not recorded	AWW/CDPO	Not Recorded	No	No	Yes	No	Yes	No	Yes	No	No Sample was sent	other	No	No	No	No	No	No	Full time Paediatrician	Negative for TB		Negative				No	Age more than 1 year			Equal or more than 1 week
Sheopur	DH_Sheopur	28	Male	Not recorded	Not recorded	AWW/CDPO	Not Recorded	No	No	Yes	No	Yes	No	Yes	No	No Sample was sent	other	No	No	No	No	No	No	Full time Paediatrician	Negative for TB		Negative				No	Age more than 1 year			Equal or more than 1 week
Sheopur	DH_Sheopur	28	Male	Not recorded	Not recorded	AWW/CDPO	Not Recorded	No	No	Yes	No	Yes	Yes	Yes	No	No Sample was sent	other	No	No	No	No	No	No	Full time Paediatrician	Negative for TB		Negative				No	Age more than 1 year			Equal or more than 1 week
Sheopur	Karahal	28	Female	Not recorded	Not recorded	AWW/CDPO	Not Recorded	No	No	Yes	No	Yes	No	Yes	No	No Sample was sent	other	No	No	No	No	No	No	Full time Paediatrician	Negative for TB		Negative				No	Age more than 1 year			Equal or more than 1 week
Sheopur	Vijaypur	28	Female	Not recorded	Not recorded	AWW/CDPO	Not Recorded	No	No	Yes	Yes	Yes	No	No	No	No Sample was sent	other	No	No	No	No	No	No	Full time Paediatrician	Negative for TB		Negative				No	Age more than 1 year			Equal or more than 1 week
Sagar	Godhakota	27	Male	Not recorded	Not recorded	Self Referred	Not Recorded	No	No	Yes	Yes	Yes	No	No	No	No Sample was sent	History	Yes	No	No	No	No	No	Full time Paediatrician	Negative for TB		Negative				No	Age more than 1 year			Equal or more than 1 week
Sagar	Khurai	27	Male	Not recorded	Not recorded	AWW/CDPO	Not Recorded	No	No	No	No	Yes	Yes	Yes	No	No Sample was sent	other	No	No	No	No	No	No	Full time Paediatrician	Negative for TB		Negative				No	Age more than 1 year			Equal or more than 1 week
Sagar	DH_Sagar(SMTU)	27	Male	Not recorded	Not recorded	Not Recorded	Not Recorded	No	No	Yes	Yes	No	Yes	Yes	Yes	Gastric Aspirate	Mountoux	No	No	No	No	Yes	Yes	Full time Paediatrician	Emperical TB (on the basis of MT or CXR only)		Microbiologically confirm TB	9/16/2017	Not Recorded		No	Age more than 1 year	0	0	Less than 1 week
Sagar	Bina	27	Male	Not recorded	Not recorded	AWW/CDPO	Not Recorded	No	No	No	Yes	Yes	Yes	Yes	No	No Sample was sent	other	No	No	No	No	No	No	Full time Paediatrician	Negative for TB		Negative				No	Age more than 1 year			Equal or more than 1 week
Sagar	Godhakota	27	Female	Not recorded	Not recorded	AWW/CDPO	Not Recorded	No	No	Yes	No	Yes	No	No	No	No Sample was sent	History	Yes	No	No	No	No	No	Full time Paediatrician	Negative for TB		Negative				No	Age more than 1 year			Equal or more than 1 week
Sagar	Khurai	27	Male	Not recorded	Not recorded	Medical Practitioners/OPD	Not Recorded	No	No	No	No	Yes	No	Yes	No	No Sample was sent	other	No	No	No	No	No	No	Full time Paediatrician	Negative for TB		Negative				No	Age more than 1 year			Equal or more than 1 week
Sagar	Godhakota	27	Male	Not recorded	Not recorded	AWW/CDPO	Not Recorded	No	No	No	No	Yes	No	No	No	No Sample was sent	other	No	No	No	No	No	No	Full time Paediatrician	Negative for TB		Negative				No	Age more than 1 year			Equal or more than 1 week
Sagar	Bina	27	Male	Not recorded	Not recorded	AWW/CDPO	Not Recorded	No	No	No	Yes	Yes	Yes	Yes	No	No Sample was sent	other	No	No	No	No	No	No	Full time Paediatrician	Negative for TB		Negative				No	Age more than 1 year			Equal or more than 1 week
Sagar	DH_Sagar(SMTU)	27	Female	Not recorded	Not recorded	AWW/CDPO	Not Recorded	No	No	No	No	No	Yes	Yes	No	No Sample was sent	other	No	No	No	No	No	No	Full time Paediatrician	Negative for TB		Negative				No	Age more than 1 year			Equal or more than 1 week
Sagar	Godhakota	27	Male	Not recorded	Not recorded	AWW/CDPO	Not Recorded	No	No	Yes	No	Yes	No	No	No	No Sample was sent	History	Yes	No	No	No	No	No	Full time Paediatrician	Negative for TB		Negative				No	Age more than 1 year			Equal or more than 1 week
Sagar	Khurai	27	Female	Not recorded	Not recorded	AWW/CDPO	Not Recorded	No	No	No	No	Yes	No	Yes	No	No Sample was sent	other	No	No	No	No	No	No	Full time Paediatrician	Negative for TB		Negative				No	Age more than 1 year			Equal or more than 1 week
Sagar	DH_Sagar(SMTU)	27	Female	Not recorded	Not recorded	AWW/CDPO	Not Recorded	No	No	No	No	No	No	No	Yes	Gastric Aspirate	other	No	No	No	No	No	No	Full time Paediatrician	Negative for TB		Negative				No	Age more than 1 year			Equal or more than 1 week
Sagar	Bina	27	Female	Not recorded	Not recorded	AWW/CDPO	Not Recorded	No	No	No	Yes	Yes	Yes	Yes	No	No Sample was sent	other	No	No	No	No	No	No	Full time Paediatrician	Negative for TB		Negative				No	Age more than 1 year			Equal or more than 1 week
Sagar	Godhakota	27	Male	Not recorded	Not recorded	Self Referred	Not Recorded	No	No	Yes	No	Yes	No	No	No	No Sample was sent	History	Yes	No	No	No	No	No	Full time Paediatrician	Negative for TB		Negative				No	Age more than 1 year			Equal or more than 1 week
Sagar	Khurai	27	Female	Rural	Not recorded	AWW/CDPO	Not Recorded	No	No	No	No	Yes	No	Yes	No	No Sample was sent	other	No	No	No	No	No	No	Full time Paediatrician	Negative for TB		Negative				No	Age more than 1 year			Equal or more than 1 week
Sheopur	DH_Sheopur	27	Female	Not recorded	Not recorded	AWW/CDPO	Not Recorded	No	No	Yes	No	Yes	No	Yes	No	No Sample was sent	other	No	No	No	No	No	No	Full time Paediatrician	Negative for TB		Negative				No	Age more than 1 year			Equal or more than 1 week
Sheopur	Vijaypur	27	Male	Not recorded	Not recorded	AWW/CDPO	Not Recorded	No	No	Yes	Yes	Yes	No	Yes	No	No Sample was sent	other	No	No	No	No	No	No	Full time Paediatrician	Negative for TB		Negative				No	Age more than 1 year			Equal or more than 1 week
Sheopur	Vijaypur	27	Male	Not recorded	Not recorded	AWW/CDPO	Not Recorded	No	No	Yes	Yes	Yes	No	No	No	No Sample was sent	other	No	No	No	No	No	No	Full time Paediatrician	Negative for TB		Negative				No	Age more than 1 year			Equal or more than 1 week
Sheopur	Karahal	27	Female	Not recorded	Not recorded	AWW/CDPO	Not Recorded	No	No	Yes	No	Yes	No	Yes	No	No Sample was sent	other	No	No	No	No	No	No	Full time Paediatrician	Negative for TB		Negative				No	Age more than 1 year			Equal or more than 1 week
Sheopur	Vijaypur	27	Male	Not recorded	Not recorded	AWW/CDPO	Not Recorded	No	No	Yes	No	Yes	No	Yes	No	No Sample was sent	other	No	No	No	No	No	No	Full time Paediatrician	Negative for TB		Negative				No	Age more than 1 year			Equal or more than 1 week
Sheopur	Karahal	27	Male	Not recorded	BPL	AWW/CDPO	Not Recorded	No	No	Yes	No	Yes	No	Yes	No	No Sample was sent	other	No	No	No	No	No	No	Full time Paediatrician	Diagnosis couldnot be established	Transfer to higher facility	Transfer to higher facility				No	Age more than 1 year			Equal or more than 1 week
Sheopur	DH_Sheopur	27	Male	Not recorded	Not recorded	AWW/CDPO	Not Recorded	No	No	Yes	No	No	No	No	No	No Sample was sent	other	No	No	No	No	No	No	Full time Paediatrician	Diagnosis couldnot be established	Absent at the time of screening	Absent at the time of screening				No	Age more than 1 year			Equal or more than 1 week
Sheopur	Karahal	27	Female	Not recorded	Not recorded	AWW/CDPO	Not Recorded	No	No	Yes	No	Yes	No	Yes	No	No Sample was sent	other	No	No	No	No	No	No	Full time Paediatrician	Negative for TB		Negative				No	Age more than 1 year			Equal or more than 1 week
Sheopur	Baroda	27	Male	Not recorded	Not recorded	AWW/CDPO	Not Recorded	No	No	Yes	No	Yes	No	Yes	No	No Sample was sent	other	No	No	No	No	No	No	Full time Paediatrician	Negative for TB		Negative				No	Age more than 1 year			Equal or more than 1 week
Sheopur	Karahal	27	Male	Not recorded	BPL	AWW/CDPO	Not Recorded	No	No	Yes	No	Yes	No	Yes	No	No Sample was sent	other	No	No	No	No	No	No	Full time Paediatrician	Negative for TB		Negative				No	Age more than 1 year			Equal or more than 1 week
Sagar	DH_Sagar(SMTU)	26	Female	Not recorded	Not recorded	Not Recorded	Not Recorded	No	No	No	No	No	No	No	Yes	Gastric Aspirate	other	No	No	No	No	No	No	Full time Paediatrician	Diagnosis couldnot be established	Absent at the time of screening	Absent at the time of screening				No	Age more than 1 year			Equal or more than 1 week
Sagar	Bina	26	Female	Not recorded	Not recorded	AWW/CDPO	Not Recorded	No	No	No	Yes	Yes	Yes	Yes	No	No Sample was sent	other	No	No	No	No	No	No	Full time Paediatrician	Negative for TB		Negative				No	Age more than 1 year			Equal or more than 1 week
Sagar	Bina	26	Female	Not recorded	Not recorded	AWW/CDPO	Not Recorded	No	No	No	Yes	Yes	Yes	Yes	No	No Sample was sent	other	No	No	No	No	No	No	Full time Paediatrician	Negative for TB		Negative				No	Age more than 1 year			Equal or more than 1 week
Sagar	Khurai	26	Male	Not recorded	Not recorded	AWW/CDPO	Not Recorded	No	No	No	No	Yes	Yes	Yes	No	No Sample was sent	other	No	No	No	No	No	No	Full time Paediatrician	Negative for TB		Negative				No	Age more than 1 year			Equal or more than 1 week
Sagar	Khurai	26	Male	Rural	Not recorded	AWW/CDPO	Not Recorded	No	No	No	No	Yes	Yes	Yes	No	No Sample was sent	other	No	No	No	No	No	No	Full time Paediatrician	Negative for TB		Negative				No	Age more than 1 year			Equal or more than 1 week
Sagar	Malthon	26	Male	Rural	Not recorded	Not Recorded	Not Recorded	No	No	No	No	No	No	Yes	Yes	Sputum	other	No	No	No	No	No	No	Full time Paediatrician	Negative for TB		Negative				No	Age more than 1 year			Equal or more than 1 week
Sagar	Bina	26	Female	Not recorded	Not recorded	AWW/CDPO	Not Recorded	No	No	No	Yes	Yes	Yes	Yes	Yes	Sputum	Mountoux	No	No	No	No	Yes	Yes	Full time Paediatrician	TB (Pul/EP)		Microbiologically confirm TB	2017-06-11	Continue		No	Age more than 1 year	5	5	Less than 1 week
Sagar	DH_Sagar(SMTU)	26	Female	Not recorded	Not recorded	Not Recorded	Not Recorded		No	Yes	No	No	Yes	Yes	No	No Sample was sent	CXR	No	No	No	Yes	No	No	Full time Paediatrician	Negative for TB		Negative				No	Age more than 1 year			Equal or more than 1 week
Sagar	Godhakota	26	Male	Not recorded	Not recorded	AWW/CDPO	Not Recorded	No	No	Yes	No	Yes	No	No	No	No Sample was sent	History	Yes	No	No	No	No	No	Full time Paediatrician	Negative for TB		Negative				No	Age more than 1 year			Equal or more than 1 week
Sagar	DH_Sagar(SMTU)	26	Female	Not recorded	Not recorded	Not Recorded	Not Recorded	No	No	No	No	No	Yes	Yes	Yes	Gastric Aspirate	Mountoux	No	No	No	No	Yes	Error on CbNAAT	Full time Paediatrician	Emperical TB (on the basis of MT or CXR only)		Clinically confirm TB	2/20/2017	Not Recorded		No	Age more than 1 year	0	0	Less than 1 week
Sheopur	DH_Sheopur	26	Male	Not recorded	Not recorded	AWW/CDPO	Not Recorded	No	No	Yes	No	Yes	Yes	Yes	No	No Sample was sent	other	No	No	No	No	No	No	Full time Paediatrician	Negative for TB		Negative				No	Age more than 1 year			Equal or more than 1 week
Sheopur	Karahal	26	Female	Not recorded	Not recorded	AWW/CDPO	Not Recorded	No	No	Yes	No	Yes	No	Yes	No	No Sample was sent	other	No	No	No	No	No	No	Full time Paediatrician	Negative for TB		Negative				No	Age more than 1 year			Equal or more than 1 week
Sheopur	Baroda	26	Female	Not recorded	Not recorded	AWW/CDPO	Not Recorded	No	No	Yes	No	Yes	No	Yes	No	No Sample was sent	other	No	No	No	No	No	No	Full time Paediatrician	Negative for TB		Negative				No	Age more than 1 year			Equal or more than 1 week
Sheopur	DH_Sheopur	26	Male	Not recorded	Not recorded	AWW/CDPO	Not Recorded	No	No	Yes	No	Yes	Yes	Yes	No	No Sample was sent	other	No	No	No	No	No	No	Full time Paediatrician	Negative for TB		Negative				No	Age more than 1 year			Equal or more than 1 week
Sheopur	Baroda	26	Male	Not recorded	Not recorded	Medical Practitioners/OPD	Not Recorded	No	No	Yes	No	Yes	No	Yes	No	No Sample was sent	other	No	No	No	No	No	No	Full time Paediatrician	Negative for TB		Negative				No	Age more than 1 year			Equal or more than 1 week
Sheopur	Karahal	26	Female	Not recorded	BPL	AWW/CDPO	Not Recorded	No	No	Yes	No	Yes	No	Yes	No	No Sample was sent	other	No	No	No	No	No	No	Full time Paediatrician	Negative for TB		Negative				No	Age more than 1 year			Equal or more than 1 week
Sheopur	Karahal	26	Female	Not recorded	Not recorded	AWW/CDPO	Not Recorded	No	No	Yes	No	Yes	No	Yes	No	No Sample was sent	other	No	No	No	No	No	No	Full time Paediatrician	Negative for TB		Negative				No	Age more than 1 year			Equal or more than 1 week
Sheopur	Vijaypur	26	Male	Not recorded	Not recorded	AWW/CDPO	Not Recorded	No	No	Yes	No	Yes	No	Yes	No	No Sample was sent	other	No	No	No	No	No	No	Full time Paediatrician	Negative for TB		Negative				No	Age more than 1 year			Equal or more than 1 week
Sheopur	Karahal	26	Male	Not recorded	BPL	AWW/CDPO	Not Recorded	No	No	Yes	No	Yes	No	Yes	No	No Sample was sent	other	No	No	No	No	No	No	Full time Paediatrician	Negative for TB		Negative				No	Age more than 1 year			Equal or more than 1 week
Sagar	DH_Sagar(SMTU)	25	Female	Not recorded	Not recorded	Not Recorded	Not Recorded	No	No	No	No	No	Yes	Yes	No	No Sample was sent	other	No	No	No	No	No	No	Full time Paediatrician	Negative for TB		Negative				No	Age more than 1 year			Equal or more than 1 week
Sagar	DH_Sagar(SMTU)	25	Male	Not recorded	Not recorded	Not Recorded	Not Recorded	No	No	No	No	No	No	No	Yes	Gastric Aspirate	other	No	No	No	No	No	No	Full time Paediatrician	Diagnosis couldnot be established	Absent at the time of screening	Absent at the time of screening					Age more than 1 year			Equal or more than 1 week
Sagar	Deori	25	Female	Not recorded	Not recorded	AWW/CDPO	Not Recorded	No	No	Yes	No	Yes	No	Yes	No	No Sample was sent	other	No	No	No	No	No	No	Full time Paediatrician	Negative for TB		Negative				No	Age more than 1 year			Equal or more than 1 week
Sagar	DH_Sagar(SMTU)	25	Male	Not recorded	Not recorded	Medical Practitioners/OPD	Not Recorded	No	No	No	No	No	Yes	Yes	No	No Sample was sent	other	No	No	No	No	No	No	Full time Paediatrician	Negative for TB		Negative				No	Age more than 1 year			Equal or more than 1 week
Sagar	DH_Sagar(SMTU)	25	Male	Not recorded	Not recorded	Not Recorded	Not Recorded	No	No	No	No	No	No	No	Yes	Gastric Aspirate	other	No	No	No	No	No	No	Full time Paediatrician	Diagnosis couldnot be established	Absent at the time of screening	Negative				No	Age more than 1 year			Equal or more than 1 week
Sagar	Godhakota	25	Female	Not recorded	Not recorded	AWW/CDPO	Not Recorded	No	No	Yes	No	Yes	No	No	No	No Sample was sent	History	Yes	No	No	No	No	No	Full time Paediatrician	Negative for TB		Negative				No	Age more than 1 year			Equal or more than 1 week
Sagar	Godhakota	25	Female	Not recorded	Not recorded	AWW/CDPO	Not Recorded	No	No	Yes	No	Yes	No	No	No	No Sample was sent	History	Yes	No	No	No	No	No	Full time Paediatrician	Negative for TB		Negative				No	Age more than 1 year			Equal or more than 1 week
Sagar	Bina	25	Male	Not recorded	Not recorded	AWW/CDPO	Not Recorded	No	No	No	Yes	Yes	Yes	Yes	No	No Sample was sent	other	No	No	No	No	No	No	Full time Paediatrician	Negative for TB		Negative				No	Age more than 1 year			Equal or more than 1 week
Sagar	Bina	25	Female	Not recorded	Not recorded	AWW/CDPO	Not Recorded	No	No	No	Yes	Yes	Yes	Yes	No	No Sample was sent	other	No	No	No	No	No	No	Full time Paediatrician	Negative for TB		Negative				No	Age more than 1 year			Equal or more than 1 week
Sagar	Godhakota	25	Male	Not recorded	Not recorded	Self Referred	Not Recorded	No	No	Yes	Yes	Yes	No	No	No	No Sample was sent	History	Yes	No	No	No	No	No	Full time Paediatrician	Negative for TB		Negative				No	Age more than 1 year			Equal or more than 1 week
Sagar	Godhakota	25	Female	Not recorded	Not recorded	AWW/CDPO	Not Recorded	No	No	Yes	No	Yes	No	No	No	No Sample was sent	History	Yes	No	No	No	No	No	Full time Paediatrician	Negative for TB		Negative				No	Age more than 1 year			Equal or more than 1 week
Sagar	Khurai	25	Male	Rural	Not recorded	AWW/CDPO	Not Recorded	No	No	No	No	Yes	Yes	Yes	No	No Sample was sent	other	No	No	No	No	No	No	Full time Paediatrician	Negative for TB		Negative				No	Age more than 1 year			Equal or more than 1 week
Sagar	DH_Sagar(SMTU)	25	Female	Not recorded	Not recorded	Not Recorded	Not Recorded	No	No	No	No	No	No	No	Yes	Gastric Aspirate	other	No	No	No	No	No	No	Full time Paediatrician	Diagnosis couldnot be established	Absent at the time of screening	Absent at the time of screening				No	Age more than 1 year			Equal or more than 1 week
Sagar	Godhakota	25	Female	Not recorded	Not recorded	AWW/CDPO	Not Recorded	No	No	Yes	No	Yes	No	No	No	No Sample was sent	History	Yes	No	No	No	No	No	Full time Paediatrician	Negative for TB		Negative				No	Age more than 1 year			Equal or more than 1 week
Sagar	Godhakota	25	Female	Not recorded	Not recorded	AWW/CDPO	Not Recorded	No	No	Yes	Yes	Yes	No	No	No	No Sample was sent	History	Yes	No	No	No	No	No	Full time Paediatrician	Negative for TB		Negative				No	Age more than 1 year			Equal or more than 1 week
Sagar	Malthon	25	Female	Rural	Not recorded	Not Recorded	Not Recorded	No	No	No	No	No	No	Yes	No	No Sample was sent	other	No	No	No	No	No	No	Full time Paediatrician	Negative for TB		Negative				No	Age more than 1 year			Equal or more than 1 week
Sheopur	Baroda	25	Male	Not recorded	Not recorded	AWW/CDPO	Not Recorded	No	No	Yes	No	Yes	No	Yes	No	No Sample was sent	other	No	No	No	No	No	No	Full time Paediatrician	Negative for TB		Negative				No	Age more than 1 year			Equal or more than 1 week
Sheopur	Baroda	25	Female	Not recorded	Not recorded	AWW/CDPO	Not Recorded	No	No	Yes	No	Yes	No	Yes	Yes	Sputum	Mountoux	No	No	No	No	Yes	Yes	Full time Paediatrician	TB (Pul/EP)		Microbiologically confirm TB	1/14/2017	Cured	6/14/2017	No	Age more than 1 year	3	3	Less than 1 week
Sheopur	DH_Sheopur	25	Female	Not recorded	Not recorded	AWW/CDPO	Not Recorded	No	No	Yes	No	Yes	Yes	Yes	No	No Sample was sent	other	No	No	No	No	No	No	Full time Paediatrician	Negative for TB		Negative				No	Age more than 1 year			Equal or more than 1 week
Sheopur	Karahal	25	Female	Not recorded	BPL	AWW/CDPO	Not Recorded	No	No	Yes	No	Yes	No	Yes	No	No Sample was sent	other	No	No	No	No	No	No	Full time Paediatrician	Negative for TB		Negative				No	Age more than 1 year			Equal or more than 1 week
Sheopur	Vijaypur	25	Female	Not recorded	Not recorded	AWW/CDPO	Not Recorded	No	No	Yes	Yes	Yes	No	Yes	No	No Sample was sent	other	No	No	No	No	No	No	Full time Paediatrician	Negative for TB		Negative				No	Age more than 1 year			Equal or more than 1 week
Sheopur	Vijaypur	25	Female	Not recorded	Not recorded	AWW/CDPO	Not Recorded	No	No	Yes	No	Yes	No	Yes	No	No Sample was sent	other	No	No	No	No	No	No	Full time Paediatrician	Negative for TB		Negative				No	Age more than 1 year			Equal or more than 1 week
Sheopur	Vijaypur	25	Male	Not recorded	Not recorded	AWW/CDPO	Not Recorded	No	No	Yes	No	Yes	No	Yes	No	No Sample was sent	other	No	No	No	No	No	No	Full time Paediatrician	Negative for TB		Negative				No	Age more than 1 year			Equal or more than 1 week
Sheopur	DH_Sheopur	25	Female	Not recorded	Not recorded	AWW/CDPO	Not Recorded	No	No	Yes	No	Yes	Yes	Yes	No	No Sample was sent	other	No	No	No	No	No	No	Full time Paediatrician	Negative for TB		Negative				No	Age more than 1 year			Equal or more than 1 week
Sheopur	Vijaypur	25	Female	Not recorded	Not recorded	AWW/CDPO	Not Recorded	No	No	Yes	No	Yes	No	Yes	No	No Sample was sent	other	No	No	No	No	No	No	Full time Paediatrician	Negative for TB		Negative				No	Age more than 1 year			Equal or more than 1 week
Sagar	Malthon	24	Female	Rural	Not recorded	Not Recorded	Not Recorded	No	No	No	No	No	No	Yes	Yes	Sputum	other	No	No	No	No	No	No	Full time Paediatrician	Negative for TB		Negative				No	Age more than 1 year			Equal or more than 1 week
Sagar	DH_Sagar(SMTU)	24	Female	Not recorded	Not recorded	Not Recorded	Not Recorded	No	No	No	No	No	Yes	Yes	No	No Sample was sent	other	No	No	No	No	No	No	Full time Paediatrician	Negative for TB		Negative				No	Age more than 1 year			Equal or more than 1 week
Sagar	DH_Sagar(SMTU)	24	Male	Not recorded	Not recorded	Not Recorded	Not Recorded	No	No	No	No	No	Yes	Yes	No	No Sample was sent	other	No	No	No	No	No	No	Full time Paediatrician	Negative for TB		Negative				No	Age more than 1 year			Equal or more than 1 week
Sagar	DH_Sagar(SMTU)	24	Male	Not recorded	Not recorded	Not Recorded	Not Recorded	No	No	No	No	No	Yes	Yes	No	No Sample was sent	other	No	No	No	No	No	No	Full time Paediatrician	Negative for TB		Negative				No	Age more than 1 year			Equal or more than 1 week
Sagar	DH_Sagar(SMTU)	24	Male	Not recorded	Not recorded	Not Recorded	Not Recorded	No	No	No	No	No	No	Yes	Yes	Gastric Aspirate	Mountoux	No	No	No	No	Yes	No	Full time Paediatrician	Emperical TB (on the basis of MT or CXR only)		Clinically confirm TB	2017-08-04	Not Recorded		No	Age more than 1 year	0	0	Less than 1 week
Sagar	Godhakota	24	Male	Not recorded	Not recorded	Self Referred	Not Recorded	No	No	Yes	No	Yes	No	No	No	No Sample was sent	History	Yes	No	No	No	No	No	Full time Paediatrician	Negative for TB		Negative				No	Age more than 1 year			Equal or more than 1 week
Sagar	Malthon	24	Male	Rural	Not recorded	Not Recorded	Not Recorded	No	No	No	No	No	No	Yes	Yes	Sputum	other	No	No	No	No	No	No	Full time Paediatrician	Negative for TB		Negative				No	Age more than 1 year			Equal or more than 1 week
Sagar	DH_Sagar(SMTU)	24	Male	Not recorded	Not recorded	Not Recorded	Not Recorded	No	No	No	No	No	No	No	Yes	Gastric Aspirate	other	No	No	No	No	No	No	Full time Paediatrician	Diagnosis couldnot be established	Absent at the time of screening	Absent at the time of screening				No	Age more than 1 year			Equal or more than 1 week
Sagar	Deori	24	Male	Not recorded	Not recorded	AWW/CDPO	Not Recorded	No	No	Yes	No	Yes	No	Yes	No	No Sample was sent	other	No	No	No	No	No	No	Full time Paediatrician	Negative for TB		Negative				No	Age more than 1 year			Equal or more than 1 week
Sagar	DH_Sagar(SMTU)	24	Female	Not recorded	Not recorded	Medical Practitioners/OPD	Not Recorded	No	No	No	No	No	Yes	Yes	No	No Sample was sent	other	No	No	No	No	No	No	Full time Paediatrician	Negative for TB		Negative				No	Age more than 1 year			Equal or more than 1 week
Sagar	Malthon	24	Male	Rural	Not recorded	Not Recorded	Not Recorded	No	No	No	No	No	No	Yes	Yes	Sputum	other	No	No	No	No	No	No	Full time Paediatrician	Negative for TB		Negative				No	Age more than 1 year			Equal or more than 1 week
Sagar	Deori	24	Female	Not recorded	Not recorded	AWW/CDPO	Not Recorded	No	No	Yes	No	Yes	No	Yes	Yes	Sputum	Mountoux	No	No	No	No	Yes	Yes	Full time Paediatrician	Emperical TB (on the basis of MT or CXR only)		Microbiologically confirm TB	4/29/2017	Not Recorded		No	Age more than 1 year	0	0	Less than 1 week
Sagar	DH_Sagar(SMTU)	24	Male	Not recorded	Not recorded	Not Recorded	Not Recorded	No	No	No	No	No	Yes	Yes	No	No Sample was sent	other	No	No	No	No	No	No	Full time Paediatrician	Negative for TB		Negative				No	Age more than 1 year			Equal or more than 1 week
Sagar	Malthon	24	Female	Rural	Not recorded	Not Recorded	Not Recorded	No	No	No	No	No	No	Yes	Yes	Sputum	other	No	No	No	No	No	No	Full time Paediatrician	Negative for TB		Negative				No	Age more than 1 year			Equal or more than 1 week
Sagar	Deori	24	Female	Not recorded	Not recorded	AWW/CDPO	Not Recorded	No	No	Yes	No	Yes	No	Yes	No	No Sample was sent	other	No	No	No	No	No	No	Full time Paediatrician	Negative for TB		Negative				No	Age more than 1 year			Equal or more than 1 week
Sagar	Bina	24	Male	Not recorded	Not recorded	AWW/CDPO	Not Recorded	No	No	No	Yes	Yes	Yes	Yes	No	No Sample was sent	other	No	No	No	No	No	No	Full time Paediatrician	Negative for TB		Negative				No	Age more than 1 year			Equal or more than 1 week
Sagar	DH_Sagar(SMTU)	24	Male	Not recorded	Not recorded	Not Recorded	Not Recorded	No	No	Yes	Yes	No	Yes	Yes	Yes	Gastric Aspirate	Mountoux	No	No	No	No	Yes	Yes	Full time Paediatrician	Emperical TB (on the basis of MT or CXR only)		Microbiologically confirm TB	10/22/2017	Not Recorded		No	Age more than 1 year	0	0	Less than 1 week
Sagar	DH_Sagar(SMTU)	24	Male	Not recorded	Not recorded	AWW/CDPO	Not Recorded	No	No	No	No	No	No	No	Yes	Gastric Aspirate	other	No	No	No	No	No	No	Full time Paediatrician	Diagnosis couldnot be established	Died before start of t/t	Negative				No	Age more than 1 year			Equal or more than 1 week
Sagar	Malthon	24	Female	Rural	Not recorded	Not Recorded	Not Recorded	No	No	No	No	No	No	Yes	Yes	Sputum	other	No	No	No	No	No	No	Full time Paediatrician	Negative for TB		Negative				No	Age more than 1 year			Equal or more than 1 week
Sagar	DH_Sagar(SMTU)	24	Male	Not recorded	Not recorded	Not Recorded	Not Recorded	No	No	No	No	No	Yes	No	No	No Sample was sent	other	No	No	No	No	No	No	Full time Paediatrician	Diagnosis couldnot be established	Absent at the time of screening	Absent at the time of screening				No	Age more than 1 year			Equal or more than 1 week
Sagar	DH_Sagar(SMTU)	24	Male	Not recorded	Not recorded	AWW/CDPO	Not Recorded	No	No	Yes	No	No	Yes	Yes	Yes	Gastric Aspirate	Mountoux	No	No	No	No	Yes	No	Full time Paediatrician	Emperical TB (on the basis of MT or CXR only)		Clinically confirm TB	2017-02-08	Not Recorded		No	Age more than 1 year	0	0	Less than 1 week
Sagar	Deori	24	Male	Not recorded	Not recorded	AWW/CDPO	Not Recorded	No	No	Yes	No	Yes	No	Yes	No	No Sample was sent	other	No	No	No	No	No	No	Full time Paediatrician	Negative for TB		Negative				No	Age more than 1 year			Equal or more than 1 week
Sagar	DH_Sagar(SMTU)	24	Female	Not recorded	Not recorded	AWW/CDPO	Not Recorded	No	No	No	No	No	No	Yes	No	No Sample was sent	other	No	No	No	No	No	No	Full time Paediatrician	Negative for TB		Negative				No	Age more than 1 year			Equal or more than 1 week
Sagar	Malthon	24	Female	Rural	Not recorded	Not Recorded	Not Recorded	No	No	No	No	No	No	Yes	Yes	Sputum	other	No	No	No	No	No	No	Full time Paediatrician	Negative for TB		Negative				No	Age more than 1 year			Equal or more than 1 week
Sagar	DH_Sagar(SMTU)	24	Male	Rural	Not recorded	Not Recorded	Not Recorded	No	No	No	No	No	No	Yes	Yes	Gastric Aspirate	other	No	No	No	No	No	No	Full time Paediatrician	Negative for TB		Negative				No	Age more than 1 year			Equal or more than 1 week
Sagar	DH_Sagar(SMTU)	24	Female	Not recorded	Not recorded	Not Recorded	Not Recorded	No	No	No	No	No	No	No	Yes	Gastric Aspirate	other	No	No	No	No	No	No	Full time Paediatrician	Diagnosis couldnot be established	Died before start of t/t	Negative				No	Age more than 1 year			Equal or more than 1 week
Sagar	Malthon	24	Male	Rural	Not recorded	Not Recorded	Not Recorded	No	No	No	No	No	No	Yes	Yes	Sputum	other	No	No	No	No	No	No	Full time Paediatrician	Negative for TB		Negative				No	Age more than 1 year			Equal or more than 1 week
Sagar	Malthon	24	Female	Rural	Not recorded	Not Recorded	Not Recorded	No	No	No	No	No	No	Yes	Yes	Sputum	other	No	No	No	No	No	No	Full time Paediatrician	Negative for TB		Negative				No	Age more than 1 year			Equal or more than 1 week
Sagar	DH_Sagar(SMTU)	24	Male	Not recorded	Not recorded	Not Recorded	Not Recorded	No	No	No	No	No	Yes	Yes	No	No Sample was sent	other	No	No	No	No	No	No	Full time Paediatrician	Negative for TB		Negative				No	Age more than 1 year			Equal or more than 1 week
Sagar	DH_Sagar(SMTU)	24	Female	Not recorded	Not recorded	Not Recorded	Not Recorded	No	No	Yes	Yes	No	No	Yes	Yes	Gastric Aspirate	other	No	No	No	No	No	Error on CbNAAT	Full time Paediatrician	Negative for TB		Negative				No	Age more than 1 year			Equal or more than 1 week
Sagar	DH_Sagar(SMTU)	24	Male	Not recorded	Not recorded	Not Recorded	Not Recorded	No	No	Yes	Yes	No	Yes	Yes	No	No Sample was sent	Contact CXR	No	Yes	No	Yes	No	No	Full time Paediatrician	Negative for TB		Negative				No	Age more than 1 year			Equal or more than 1 week
Sagar	DH_Sagar(SMTU)	24	Male	Not recorded	Not recorded	Not Recorded	Not Recorded	No	No	Yes	Yes	No	Yes	Yes	No	No Sample was sent	other	No	No	No	No	No	No	Full time Paediatrician	Negative for TB		Negative				No	Age more than 1 year			Equal or more than 1 week
Sagar	Malthon	24	Male	Rural	Not recorded	Not Recorded	Not Recorded	No	No	No	No	No	No	Yes	Yes	Gastric Aspirate	other	No	No	No	No	No	No	Full time Paediatrician	Negative for TB		Negative				No	Age more than 1 year			Equal or more than 1 week
Sagar	DH_Sagar(SMTU)	24	Female	Not recorded	BPL	Not Recorded	Not Recorded	No	No	No	No	No	Yes	Yes	Yes	Gastric Aspirate	Mountoux	No	No	No	No	Yes	No	Full time Paediatrician	Emperical TB (on the basis of MT or CXR only)		Clinically confirm TB	2017-07-03	Not Recorded		No	Age more than 1 year	0	0	Less than 1 week
Sagar	Deori	24	Female	Not recorded	Not recorded	AWW/CDPO	Not Recorded	No	No	Yes	No	Yes	No	Yes	No	No Sample was sent	other	No	No	No	No	No	No	Full time Paediatrician	Negative for TB		Negative				No	Age more than 1 year			Equal or more than 1 week
Sagar	Deori	24	Male	Not recorded	Not recorded	Self Referred	Not Recorded	No	No	Yes	No	Yes	No	Yes	Yes	Sputum	Mountoux	No	No	No	No	Yes	Yes	Full time Paediatrician	Emperical TB (on the basis of MT or CXR only)		Microbiologically confirm TB	2017-04-07	Not Recorded		No	Age more than 1 year	0	0	Less than 1 week
Sagar	DH_Sagar(SMTU)	24	Male	Not recorded	Not recorded	Medical Practitioners/OPD	Not Recorded	No	No	No	No	No	Yes	Yes	No	No Sample was sent	other	No	No	No	No	No	No	Full time Paediatrician	Negative for TB		Negative				No	Age more than 1 year			Equal or more than 1 week
Sagar	Khurai	24	Male	Not recorded	Not recorded	AWW/CDPO	Not Recorded	No	No	No	No	Yes	Yes	Yes	No	No Sample was sent	other	No	No	No	No	No	No	Full time Paediatrician	Negative for TB		Negative				No	Age more than 1 year			Equal or more than 1 week
Sagar	Deori	24	Male	Not recorded	Not recorded	AWW/CDPO	Not Recorded	No	No	Yes	No	Yes	No	Yes	No	No Sample was sent	other	No	No	No	No	No	No	Full time Paediatrician	Negative for TB		Negative				No	Age more than 1 year			Equal or more than 1 week
Sagar	Bina	24	Male	Not recorded	Not recorded	Paramedical Workers	Not Recorded	No	No	No	Yes	Yes	Yes	Yes	No	No Sample was sent	other	No	No	No	No	No	No	Full time Paediatrician	Negative for TB		Negative				No	Age more than 1 year			Equal or more than 1 week
Sagar	Khurai	24	Female	Not recorded	Not recorded	AWW/CDPO	Not Recorded	No	No	No	No	Yes	No	Yes	No	No Sample was sent	other	No	No	No	No	No	No	Full time Paediatrician	Negative for TB		Negative				No	Age more than 1 year			Equal or more than 1 week
Sagar	DH_Sagar(SMTU)	24	Female	Not recorded	Not recorded	AWW/CDPO	Not Recorded	No	No	Yes	No	No	Yes	Yes	Yes	Gastric Aspirate	CXR Mountoux	No	No	No	Yes	Yes	Yes	Full time Paediatrician	Emperical TB (on the basis of MT or CXR only)		Microbiologically confirm TB	10/28/2017	Not Recorded		No	Age more than 1 year	0	0	Less than 1 week
Sagar	DH_Sagar(SMTU)	24	Female	Not recorded	Not recorded	Not Recorded	Not Recorded	No	No	No	No	No	Yes	Yes	No	No Sample was sent	CXR	No	No	No	Yes	No	No	Full time Paediatrician	Negative for TB		Negative				No	Age more than 1 year			Equal or more than 1 week
Sagar	Malthon	24	Female	Rural	Not recorded	Not Recorded	Not Recorded	No	No	No	No	No	No	Yes	Yes	Gastric Aspirate	other	No	No	No	No	No	No	Full time Paediatrician	Negative for TB		Negative				No	Age more than 1 year			Equal or more than 1 week
Sagar	Malthon	24	Male	Rural	Not recorded	Not Recorded	Not Recorded	No	No	No	No	No	No	Yes	Yes	Sputum	other	No	No	No	No	No	No	Full time Paediatrician	Negative for TB		Negative				No	Age more than 1 year			Equal or more than 1 week
Sagar	Godhakota	24	Male	Not recorded	Not recorded	AWW/CDPO	Not Recorded	No	No	Yes	No	Yes	No	No	No	No Sample was sent	History	Yes	No	No	No	No	No	Full time Paediatrician	Negative for TB		Negative				No	Age more than 1 year			Equal or more than 1 week
Sagar	Bina	24	Female	Not recorded	Not recorded	AWW/CDPO	Not Recorded	No	No	No	Yes	Yes	Yes	Yes	No	No Sample was sent	other	No	No	No	No	No	No	Full time Paediatrician	Negative for TB		Negative				No	Age more than 1 year			Equal or more than 1 week
Sagar	Godhakota	24	Female	Not recorded	Not recorded	AWW/CDPO	Not Recorded	No	No	Yes	Yes	Yes	No	No	No	No Sample was sent	History	Yes	No	No	No	No	No	Full time Paediatrician	Negative for TB		Negative				No	Age more than 1 year			Equal or more than 1 week
Sagar	Deori	24	Female	Not recorded	Not recorded	AWW/CDPO	Not Recorded	No	No	Yes	No	Yes	No	Yes	No	No Sample was sent	other	No	No	No	No	No	No	Full time Paediatrician	Negative for TB		Negative				No	Age more than 1 year			Equal or more than 1 week
Sagar	DH_Sagar(SMTU)	24	Female	Not recorded	Not recorded	Not Recorded	Not Recorded	No	No	No	Yes	No	Yes	Yes	Yes	Gastric Aspirate	Mountoux	No	No	No	No	Yes	Yes	Full time Paediatrician	Emperical TB (on the basis of MT or CXR only)		Microbiologically confirm TB	9/26/2017	Not Recorded		No	Age more than 1 year	0	0	Less than 1 week
Sagar	Malthon	24	Male	Rural	Not recorded	Not Recorded	Not Recorded	No	No	No	No	No	No	Yes	Yes	Sputum	other	No	No	No	No	No	No	Full time Paediatrician	Negative for TB		Negative				No	Age more than 1 year			Equal or more than 1 week
Sagar	Deori	24	Male	Not recorded	Not recorded	AWW/CDPO	Not Recorded	No	No	Yes	No	Yes	No	Yes	No	No Sample was sent	other	No	No	No	No	No	No	Full time Paediatrician	Negative for TB		Negative				No	Age more than 1 year			Equal or more than 1 week
Sagar	DH_Sagar(SMTU)	24	Female	Not recorded	Not recorded	Not Recorded	Not Recorded	No	No	Yes	Yes	No	No	Yes	Yes	Gastric Aspirate	Mountoux	No	No	No	No	Yes	No	Full time Paediatrician	Emperical TB (on the basis of MT or CXR only)		Clinically confirm TB	2017-07-08	Not Recorded		No	Age more than 1 year	0	0	Less than 1 week
Sagar	DH_Sagar(SMTU)	24	Female	Not recorded	Not recorded	Not Recorded	Not Recorded	No	No	No	No	No	Yes	No	No	No Sample was sent	other	No	No	No	No	No	No	Full time Paediatrician	Negative for TB		Negative				No	Age more than 1 year			Equal or more than 1 week
Sagar	Deori	24	Male	Not recorded	Not recorded	AWW/CDPO	Not Recorded	No	No	Yes	No	Yes	No	Yes	No	No Sample was sent	other	No	No	No	No	No	No	Full time Paediatrician	Negative for TB		Negative				No	Age more than 1 year			Equal or more than 1 week
Sagar	DH_Sagar(SMTU)	24	Male	Not recorded	Not recorded	AWW/CDPO	Not Recorded	No	No	No	Yes	No	Yes	Yes	No	No Sample was sent	other	No	No	No	No	No	No	Full time Paediatrician	Negative for TB		Negative				No	Age more than 1 year			Equal or more than 1 week
Sagar	Deori	24	Male	Not recorded	Not recorded	AWW/CDPO	Not Recorded	No	No	Yes	No	Yes	No	Yes	No	No Sample was sent	other	No	No	No	No	No	No	Full time Paediatrician	Negative for TB		Negative				No	Age more than 1 year			Equal or more than 1 week
Sagar	Khurai	24	Female	Rural	Not recorded	AWW/CDPO	Not Recorded	No	No	No	No	Yes	Yes	Yes	No	No Sample was sent	other	No	No	No	No	No	No	Full time Paediatrician	Negative for TB		Negative				No	Age more than 1 year			Equal or more than 1 week
Sagar	Malthon	24	Male	Rural	Not recorded	Not Recorded	Not Recorded	No	No	No	No	No	No	Yes	Yes	Sputum	other	No	No	No	No	No	No	Full time Paediatrician	Negative for TB		Negative				No	Age more than 1 year			Equal or more than 1 week
Sagar	DH_Sagar(SMTU)	24	Male	Not recorded	Not recorded	AWW/CDPO	Not Recorded	No	No	Yes	Yes	No	No	Yes	No	No Sample was sent	other	No	No	No	No	No	No	Full time Paediatrician	Negative for TB		Negative				No	Age more than 1 year			Equal or more than 1 week
Sagar	Deori	24	Male	Not recorded	Not recorded	AWW/CDPO	Not Recorded	No	No	Yes	No	Yes	No	Yes	No	No Sample was sent	other	No	No	No	No	No	No	Full time Paediatrician	Negative for TB		Negative				No	Age more than 1 year			Equal or more than 1 week
Sagar	Khurai	24	Male	Not recorded	Not recorded	AWW/CDPO	Not Recorded	No	No	No	No	Yes	Yes	Yes	No	No Sample was sent	other	No	No	No	No	No	No	Full time Paediatrician	Negative for TB		Negative				No	Age more than 1 year			Equal or more than 1 week
Sagar	DH_Sagar(SMTU)	24	Female	Not recorded	Not recorded	Not Recorded	Not Recorded	No	No	Yes	Yes	No	Yes	Yes	No	No Sample was sent	other	No	No	No	No	No	No	Full time Paediatrician	Negative for TB		Negative				No	Age more than 1 year			Equal or more than 1 week
Sagar	Bina	24	Female	Not recorded	Not recorded	AWW/CDPO	Not Recorded	No	No	No	Yes	Yes	Yes	Yes	No	No Sample was sent	other	No	No	No	No	No	No	Full time Paediatrician	Negative for TB		Negative				No	Age more than 1 year			Equal or more than 1 week
Sagar	DH_Sagar(SMTU)	24	Male	Not recorded	Not recorded	Not Recorded	Not Recorded	No	No	No	No	No	No	Yes	No	No Sample was sent	other	No	No	No	No	No	No	Full time Paediatrician	Negative for TB		Negative				No	Age more than 1 year			Equal or more than 1 week
Sagar	Deori	24	Female	Not recorded	Not recorded	AWW/CDPO	Not Recorded	No	No	Yes	No	Yes	No	Yes	No	No Sample was sent	other	No	No	No	No	No	No	Full time Paediatrician	Negative for TB		Negative				No	Age more than 1 year			Equal or more than 1 week
Sagar	Deori	24	Male	Not recorded	Not recorded	AWW/CDPO	Not Recorded	No	No	Yes	No	Yes	No	Yes	No	No Sample was sent	other	No	No	No	No	No	No	Full time Paediatrician	Negative for TB		Negative				No	Age more than 1 year			Equal or more than 1 week
Sagar	DH_Sagar(SMTU)	24	Male	Not recorded	Not recorded	Not Recorded	Not Recorded	No	No	No	No	No	No	Yes	No	No Sample was sent	other	No	No	No	No	No	No	Full time Paediatrician	Diagnosis couldnot be established	Absent at the time of screening	Absent at the time of screening				No	Age more than 1 year			Equal or more than 1 week
Sagar	Deori	24	Female	Not recorded	Not recorded	AWW/CDPO	Not Recorded	No	No	Yes	No	Yes	No	Yes	No	No Sample was sent	other	No	No	No	No	No	No	Full time Paediatrician	Negative for TB		Negative				No	Age more than 1 year			Equal or more than 1 week
Sagar	Godhakota	24	Female	Not recorded	Not recorded	AWW/CDPO	Not Recorded	No	No	Yes	No	Yes	No	No	No	No Sample was sent	History	Yes	No	No	No	No	No	Full time Paediatrician	Negative for TB		Negative				No	Age more than 1 year			Equal or more than 1 week
Sagar	Malthon	24	Female	Rural	Not recorded	Not Recorded	Not Recorded	No	No	No	No	No	No	Yes	Yes	Sputum	other	No	No	No	No	No	No	Full time Paediatrician	Negative for TB		Negative				No	Age more than 1 year			Equal or more than 1 week
Sagar	DH_Sagar(SMTU)	24	Male	Not recorded	Not recorded	Not Recorded	Not Recorded	No	No	Yes	Yes	No	No	No	No	No Sample was sent	other	No	No	No	No	No	No	Full time Paediatrician	Diagnosis couldnot be established	Absent at the time of screening	Absent at the time of screening				No	Age more than 1 year			Equal or more than 1 week
Sagar	Deori	24	Female	Not recorded	Not recorded	AWW/CDPO	Not Recorded	No	No	Yes	No	Yes	No	Yes	No	No Sample was sent	other	No	No	No	No	No	No	Full time Paediatrician	Negative for TB		Negative				No	Age more than 1 year			Equal or more than 1 week
Sagar	Deori	24	Female	Not recorded	Not recorded	AWW/CDPO	Not Recorded	No	No	Yes	No	Yes	No	Yes	No	No Sample was sent	other	No	No	No	No	No	No	Full time Paediatrician	Negative for TB		Negative				No	Age more than 1 year			Equal or more than 1 week
Sagar	Bina	24	Female	Not recorded	Not recorded	AWW/CDPO	Not Recorded	No	Yes	Yes	Yes	Yes	Yes	Yes	Yes	Sputum	CXR Mountoux	No	No	No	Yes	Yes	Yes	Full time Paediatrician	TB (Pul/EP)		Microbiologically confirm TB	7/21/2017	Treatment Completed	1/18/2018	No	Age more than 1 year	2	2	Less than 1 week
Sagar	DH_Sagar(SMTU)	24	Male	Not recorded	Not recorded	Not Recorded	Not Recorded	No	No	Yes	Yes	No	Yes	Yes	Yes	Gastric Aspirate	CXR Mountoux	No	No	No	Yes	Yes	Yes	Full time Paediatrician	Emperical TB (on the basis of MT or CXR only)		Microbiologically confirm TB	10/25/2017	Not Recorded		No	Age more than 1 year	0	0	Less than 1 week
Sagar	DH_Sagar(SMTU)	24	Female	Not recorded	BPL	Not Recorded	Not Recorded	No	No	No	No	No	No	No	Yes	Gastric Aspirate	other	No	No	No	No	No	No	Full time Paediatrician	Diagnosis couldnot be established	Absent at the time of screening	Absent at the time of screening				No	Age more than 1 year			Equal or more than 1 week
Sagar	Malthon	24	Male	Rural	Not recorded	Not Recorded	Not Recorded	No	No	No	No	No	No	Yes	Yes	Sputum	other	No	No	No	No	No	No	Full time Paediatrician	Negative for TB		Negative				No	Age more than 1 year			Equal or more than 1 week
Sagar	Malthon	24	Female	Rural	Not recorded	Not Recorded	Not Recorded	No	No	No	No	No	No	Yes	Yes	Sputum	other	No	No	No	No	No	No	Full time Paediatrician	Negative for TB		Negative				No	Age more than 1 year			Equal or more than 1 week
Sagar	DH_Sagar(SMTU)	24	Male	Not recorded	Not recorded	Not Recorded	Not Recorded	No	No	Yes	Yes	No	Yes	Yes	Yes	Gastric Aspirate	CXR	No	No	No	Yes	No	Yes	Full time Paediatrician	Diagnosis couldnot be established	Absent at the time of start of t/t	Microbiologically confirm TB	2020-01-01			No	Age more than 1 year	814		Equal or more than 1 week
Sagar	Deori	24	Male	Not recorded	Not recorded	AWW/CDPO	Not Recorded	No	No	Yes	No	Yes	No	Yes	No	No Sample was sent	other	No	No	No	No	No	No	Full time Paediatrician	Negative for TB		Negative				No	Age more than 1 year			Equal or more than 1 week
Sagar	DH_Sagar(SMTU)	24	Male	Not recorded	Not recorded	Not Recorded	Not Recorded	No	No	Yes	Yes	No	Yes	Yes	No	No Sample was sent	other	No	No	No	No	No	No	Full time Paediatrician	Negative for TB		Negative				No	Age more than 1 year			Equal or more than 1 week
Sagar	DH_Sagar(SMTU)	24	Female	Not recorded	Not recorded	Not Recorded	Not Recorded	No	No	Yes	No	No	No	Yes	Yes	Gastric Aspirate	Mountoux	No	No	No	No	Yes	Yes	Full time Paediatrician	Emperical TB (on the basis of MT or CXR only)		Microbiologically confirm TB	8/29/2017	Not Recorded		No	Age more than 1 year	0	0	Less than 1 week
Sagar	Deori	24	Male	Not recorded	Not recorded	AWW/CDPO	Not Recorded	No	No	Yes	No	Yes	No	Yes	No	No Sample was sent	other	No	No	No	No	No	No	Full time Paediatrician	Negative for TB		Negative				No	Age more than 1 year			Equal or more than 1 week
Sagar	Malthon	24	Female	Rural	Not recorded	Not Recorded	Not Recorded	No	No	No	No	No	No	Yes	Yes	Sputum	other	No	No	No	No	No	No	Full time Paediatrician	Negative for TB		Negative				No	Age more than 1 year			Equal or more than 1 week
Sagar	Deori	24	Male	Not recorded	Not recorded	AWW/CDPO	Not Recorded	No	No	Yes	No	Yes	No	Yes	No	No Sample was sent	other	No	No	No	No	No	No	Full time Paediatrician	Negative for TB		Negative				No	Age more than 1 year			Equal or more than 1 week
Sagar	DH_Sagar(SMTU)	24	Female	Not recorded	Not recorded	Not Recorded	Not Recorded	No	No	No	No	No	No	No	Yes	Gastric Aspirate	other	No	No	No	No	No	No	Full time Paediatrician	Diagnosis couldnot be established	Absent at the time of screening	Absent at the time of screening				No	Age more than 1 year			Equal or more than 1 week
Sagar	DH_Sagar(SMTU)	24	Female	Not recorded	Not recorded	Not Recorded	Not Recorded	No	No	No	No	No	No	No	Yes	Gastric Aspirate	other	No	No	No	No	No	No	Full time Paediatrician	Not recorded		Negative				No	Age more than 1 year			Equal or more than 1 week
Sagar	Malthon	24	Female	Rural	Not recorded	Not Recorded	Not Recorded	No	No	No	No	No	No	Yes	Yes	Sputum	other	No	No	No	No	No	No	Full time Paediatrician	Negative for TB		Negative				No	Age more than 1 year			Equal or more than 1 week
Sagar	Bina	24	Male	Not recorded	Not recorded	AWW/CDPO	Not Recorded	No	No	No	Yes	Yes	Yes	Yes	No	No Sample was sent	other	No	No	No	No	No	No	Full time Paediatrician	Negative for TB		Negative				No	Age more than 1 year			Equal or more than 1 week
Sagar	Bina	24	Female	Not recorded	Not recorded	AWW/CDPO	Not Recorded	No	No	No	Yes	Yes	Yes	Yes	No	No Sample was sent	other	No	No	No	No	No	No	Full time Paediatrician	Negative for TB		Negative				No	Age more than 1 year			Equal or more than 1 week
Sagar	Khurai	24	Male	Rural	Not recorded	AWW/CDPO	Not Recorded	No	No	No	No	Yes	No	Yes	No	No Sample was sent	other	No	No	No	No	No	No	Full time Paediatrician	Negative for TB		Negative				No	Age more than 1 year			Equal or more than 1 week
Sagar	Khurai	24	Female	Rural	Not recorded	AWW/CDPO	Not Recorded	No	No	No	No	Yes	Yes	Yes	No	No Sample was sent	other	No	No	No	No	No	No	Full time Paediatrician	Negative for TB		Negative				No	Age more than 1 year			Equal or more than 1 week
Sagar	DH_Sagar(SMTU)	24	Female	Not recorded	Not recorded	Not Recorded	Not Recorded	No	No	No	No	No	Yes	No	No	No Sample was sent	other	No	No	No	No	No	No	Full time Paediatrician	Negative for TB		Negative				No	Age more than 1 year			Equal or more than 1 week
Sagar	DH_Sagar(SMTU)	24	Male	Not recorded	Not recorded	Not Recorded	Not Recorded	No	No	Yes	Yes	No	Yes	Yes	No	No Sample was sent	other	No	No	No	No	No	No	Full time Paediatrician	Negative for TB		Negative				No	Age more than 1 year			Equal or more than 1 week
Sagar	DH_Sagar(SMTU)	24	Male	Not recorded	Not recorded	Not Recorded	Not Recorded	No	No	Yes	Yes	No	Yes	No	No	No Sample was sent	other	No	No	No	No	No	No	Full time Paediatrician	Diagnosis couldnot be established	Absent at the time of screening	Absent at the time of screening				No	Age more than 1 year			Equal or more than 1 week
Sagar	DH_Sagar(SMTU)	24	Male	Not recorded	Not recorded	Not Recorded	Not Recorded	No	No	Yes	No	No	Yes	Yes	No	No Sample was sent	CXR	No	No	No	Yes	No	No	Full time Paediatrician	Negative for TB		Negative				No	Age more than 1 year			Equal or more than 1 week
Sagar	DH_Sagar(SMTU)	24	Male	Not recorded	Not recorded	Medical Practitioners/OPD	Not Recorded	No	No	Yes	No	Yes	Yes	Yes	No	No Sample was sent	other	No	No	No	No	No	No	Full time Paediatrician	Negative for TB		Negative				No	Age more than 1 year			Equal or more than 1 week
Sagar	DH_Sagar(SMTU)	24	Male	Not recorded	Not recorded	AWW/CDPO	Not Recorded	No	No	No	No	No	Yes	Yes	No	No Sample was sent	other	No	No	No	No	No	No	Full time Paediatrician	Negative for TB		Negative				No	Age more than 1 year			Equal or more than 1 week
Sagar	DH_Sagar(SMTU)	24	Female	Not recorded	Not recorded	Not Recorded	Not Recorded	No	No	No	No	No	No	No	Yes	Gastric Aspirate	other	No	No	No	No	No	No	Full time Paediatrician	Negative for TB		Negative				No	Age more than 1 year			Equal or more than 1 week
Sagar	Godhakota	24	Male	Not recorded	Not recorded	AWW/CDPO	Not Recorded	No	No	Yes	Yes	Yes	No	No	No	No Sample was sent	History	Yes	No	No	No	No	No	Full time Paediatrician	Negative for TB		Negative				No	Age more than 1 year			Equal or more than 1 week
Sagar	DH_Sagar(SMTU)	24	Female	Not recorded	Not recorded	Not Recorded	Not Recorded	No	No	No	No	No	Yes	Yes	No	No Sample was sent	other	No	No	No	No	No	No	Full time Paediatrician	Negative for TB		Negative				No	Age more than 1 year			Equal or more than 1 week
Sagar	DH_Sagar(SMTU)	24	Female	Not recorded	Not recorded	Not Recorded	Not Recorded	No	No	Yes	No	No	No	Yes	No	No Sample was sent	other	No	No	No	No	No	No	Full time Paediatrician	Negative for TB		Negative				No	Age more than 1 year			Equal or more than 1 week
Sagar	Malthon	24	Male	Rural	Not recorded	Not Recorded	Not Recorded	No	No	No	No	No	No	Yes	Yes	Sputum	other	No	No	No	No	No	No	Full time Paediatrician	Negative for TB		Negative				No	Age more than 1 year			Equal or more than 1 week
Sagar	DH_Sagar(SMTU)	24	Female	Not recorded	Not recorded	Not Recorded	Not Recorded	No	No	Yes	Yes	No	No	No	No	No Sample was sent	other	No	No	No	No	No	No	Full time Paediatrician	Diagnosis couldnot be established	Absent at the time of screening	Absent at the time of screening				No	Age more than 1 year			Equal or more than 1 week
Sagar	Deori	24	Male	Not recorded	Not recorded	AWW/CDPO	Not Recorded	No	No	Yes	No	Yes	No	Yes	No	No Sample was sent	other	No	No	No	No	No	No	Full time Paediatrician	Negative for TB		Negative				No	Age more than 1 year			Equal or more than 1 week
Sagar	DH_Sagar(SMTU)	24	Male	Not recorded	Not recorded	Not Recorded	Not Recorded	No	No	No	No	No	Yes	Yes	No	No Sample was sent	other	No	No	No	No	No	No	Full time Paediatrician	Negative for TB		Negative				No	Age more than 1 year			Equal or more than 1 week
Sagar	Deori	24	Female	Not recorded	Not recorded	AWW/CDPO	Not Recorded	No	No	Yes	No	Yes	No	Yes	No	No Sample was sent	other	No	No	No	No	No	No	Full time Paediatrician	Negative for TB		Negative				No	Age more than 1 year			Equal or more than 1 week
Sagar	Deori	24	Male	Not recorded	Not recorded	AWW/CDPO	Not Recorded	No	No	Yes	No	Yes	No	Yes	No	No Sample was sent	other	No	No	No	No	No	No	Full time Paediatrician	Negative for TB		Negative				No	Age more than 1 year			Equal or more than 1 week
Sagar	Malthon	24	Female	Rural	Not recorded	Not Recorded	Not Recorded	No	No	No	No	No	No	Yes	Yes	Sputum	other	No	No	No	No	No	No	Full time Paediatrician	Negative for TB		Negative				No	Age more than 1 year			Equal or more than 1 week
Sagar	DH_Sagar(SMTU)	24	Male	Not recorded	Not recorded	Not Recorded	Not Recorded	No	No	Yes	Yes	No	Yes	Yes	No	No Sample was sent	Contact	No	Yes	No	No	No	No	Full time Paediatrician	Negative for TB		Negative				No	Age more than 1 year			Equal or more than 1 week
Sagar	Deori	24	Female	Not recorded	Not recorded	AWW/CDPO	Not Recorded	No	No	Yes	No	Yes	No	Yes	No	No Sample was sent	other	No	No	No	No	No	No	Full time Paediatrician	Negative for TB		Negative				No	Age more than 1 year			Equal or more than 1 week
Sagar	DH_Sagar(SMTU)	24	Male	Not recorded	Not recorded	AWW/CDPO	Not Recorded	No	No	Yes	Yes	No	Yes	Yes	No	No Sample was sent	other	No	No	No	No	No	No	Full time Paediatrician	Negative for TB		Negative				No	Age more than 1 year			Equal or more than 1 week
Sagar	Malthon	24	Female	Rural	Not recorded	Not Recorded	Not Recorded	No	No	No	No	No	No	Yes	Yes	Sputum	other	No	No	No	No	No	No	Full time Paediatrician	Negative for TB		Negative				No	Age more than 1 year			Equal or more than 1 week
Sagar	Godhakota	24	Female	Not recorded	Not recorded	AWW/CDPO	Not Recorded	No	No	Yes	No	Yes	No	No	No	No Sample was sent	History	Yes	No	No	No	No	No	Full time Paediatrician	Negative for TB		Negative				No	Age more than 1 year			Equal or more than 1 week
Sagar	Bina	24	Male	Not recorded	Not recorded	AWW/CDPO	Not Recorded	No	No	No	Yes	Yes	Yes	Yes	No	No Sample was sent	other	No	No	No	No	No	No	Full time Paediatrician	Negative for TB		Negative				No	Age more than 1 year			Equal or more than 1 week
Sagar	Deori	24	Female	Not recorded	Not recorded	AWW/CDPO	Not Recorded	No	No	Yes	No	Yes	No	Yes	No	No Sample was sent	other	No	No	No	No	No	No	Full time Paediatrician	Negative for TB		Negative				No	Age more than 1 year			Equal or more than 1 week
Sagar	Deori	24	Male	Not recorded	Not recorded	Self Referred	Not Recorded	No	No	Yes	No	Yes	No	Yes	No	No Sample was sent	other	No	No	No	No	No	No	Full time Paediatrician	Negative for TB		Negative				No	Age more than 1 year			Equal or more than 1 week
Sagar	Deori	24	Female	Not recorded	Not recorded	AWW/CDPO	Not Recorded	No	No	Yes	No	Yes	No	Yes	No	No Sample was sent	other	No	No	No	No	No	No	Full time Paediatrician	Negative for TB		Negative				No	Age more than 1 year			Equal or more than 1 week
Sagar	Malthon	24	Male	Rural	Not recorded	Not Recorded	Not Recorded	No	No	No	No	No	No	No	Yes	Sputum	other	No	No	No	No	No	No	Full time Paediatrician	Negative for TB		Negative				No	Age more than 1 year			Equal or more than 1 week
Sagar	Deori	24	Male	Not recorded	Not recorded	AWW/CDPO	Not Recorded	No	No	Yes	No	Yes	No	Yes	No	No Sample was sent	other	No	No	No	No	No	No	Full time Paediatrician	Negative for TB		Negative				No	Age more than 1 year			Equal or more than 1 week
Sagar	Bina	24	Male	Not recorded	Not recorded	AWW/CDPO	Not Recorded	No	No	No	Yes	Yes	Yes	Yes	No	No Sample was sent	other	No	No	No	No	No	No	Full time Paediatrician	Negative for TB		Negative				No	Age more than 1 year			Equal or more than 1 week
Sagar	Malthon	24	Female	Rural	Not recorded	Not Recorded	Not Recorded	No	No	No	No	No	No	Yes	Yes	Sputum	other	No	No	No	No	No	No	Full time Paediatrician	Negative for TB		Negative				No	Age more than 1 year			Equal or more than 1 week
Sagar	Bina	24	Female	Not recorded	Not recorded	AWW/CDPO	Not Recorded	No	No	No	Yes	Yes	Yes	Yes	No	No Sample was sent	other	No	No	No	No	No	No	Full time Paediatrician	Negative for TB		Negative				No	Age more than 1 year			Equal or more than 1 week
Sagar	Malthon	24	Male	Rural	Not recorded	Not Recorded	Not Recorded	No	No	No	No	No	No	Yes	Yes	Sputum	other	No	No	No	No	No	No	Full time Paediatrician	Negative for TB		Negative				No	Age more than 1 year			Equal or more than 1 week
Sagar	DH_Sagar(SMTU)	24	Female	Not recorded	Not recorded	Not Recorded	Not Recorded	No	No	No	No	No	Yes	Yes	No	No Sample was sent	other	No	No	No	No	No	No	Full time Paediatrician	Negative for TB		Negative				No	Age more than 1 year			Equal or more than 1 week
Sagar	Malthon	24	Male	Rural	Not recorded	Not Recorded	Not Recorded	No	No	No	No	No	No	Yes	Yes	Gastric Aspirate	other	No	No	No	No	No	No	Full time Paediatrician	Negative for TB		Negative				No	Age more than 1 year			Equal or more than 1 week
Sagar	Malthon	24	Male	Rural	Not recorded	Not Recorded	Not Recorded	No	No	No	No	No	No	Yes	Yes	Sputum	other	No	No	No	No	No	No	Full time Paediatrician	Negative for TB		Negative				No	Age more than 1 year			Equal or more than 1 week
Sagar	DH_Sagar(SMTU)	24	Female	Not recorded	Not recorded	Not Recorded	Not Recorded	No	No	No	No	No	Yes	Yes	No	No Sample was sent	CXR	No	No	No	Yes	No	No	Full time Paediatrician	Negative for TB		Negative				No	Age more than 1 year			Equal or more than 1 week
Sagar	Malthon	24	Female	Rural	Not recorded	Not Recorded	Not Recorded	No	No	No	No	No	No	Yes	Yes	Sputum	other	No	No	No	No	No	No	Full time Paediatrician	Negative for TB		Negative				No	Age more than 1 year			Equal or more than 1 week
Sagar	Malthon	24	Female	Rural	Not recorded	Not Recorded	Not Recorded	No	No	No	No	No	No	Yes	Yes	Sputum	other	No	No	No	No	No	No	Full time Paediatrician	Negative for TB		Negative				No	Age more than 1 year			Equal or more than 1 week
Sagar	DH_Sagar(SMTU)	24	Male	Not recorded	Not recorded	Not Recorded	Not Recorded	No	No	Yes	No	No	Yes	Yes	Yes	Gastric Aspirate	Mountoux	No	No	No	No	Yes	Yes	Full time Paediatrician	Emperical TB (on the basis of MT or CXR only)		Microbiologically confirm TB	11/13/2017	Not Recorded		No	Age more than 1 year	0	0	Less than 1 week
Sagar	DH_Sagar(SMTU)	24	Male	Not recorded	Not recorded	AWW/CDPO	Not Recorded	No	No	Yes	Yes	No	Yes	Yes	No	No Sample was sent	CXR	No	No	No	Yes	No	No	Full time Paediatrician	Negative for TB		Negative				No	Age more than 1 year			Equal or more than 1 week
Sagar	DH_Sagar(SMTU)	24	Female	Not recorded	Not recorded	Not Recorded	Not Recorded	No	No	Yes	Yes	No	Yes	Yes	No	No Sample was sent	other	No	No	No	No	No	No	Full time Paediatrician	Negative for TB		Negative				No	Age more than 1 year			Equal or more than 1 week
Sagar	Deori	24	Male	Not recorded	Not recorded	AWW/CDPO	Not Recorded	No	No	Yes	No	Yes	No	Yes	No	No Sample was sent	other	No	No	No	No	No	No	Full time Paediatrician	Negative for TB		Negative				No	Age more than 1 year			Equal or more than 1 week
Sagar	DH_Sagar(SMTU)	24	Female	Not recorded	Not recorded	Not Recorded	Not Recorded	No	No	Yes	Yes	No	No	Yes	Yes	Gastric Aspirate	Mountoux	No	No	No	No	Yes	Yes	Full time Paediatrician	Emperical TB (on the basis of MT or CXR only)		Microbiologically confirm TB	8/13/2017	Not Recorded		No	Age more than 1 year	0	0	Less than 1 week
Sagar	DH_Sagar(SMTU)	24	Female	Not recorded	Not recorded	Not Recorded	Not Recorded	No	No	No	No	No	Yes	Yes	No	No Sample was sent	other	No	No	No	No	No	No	Full time Paediatrician	Negative for TB		Negative				No	Age more than 1 year			Equal or more than 1 week
Sagar	Deori	24	Male	Not recorded	Not recorded	AWW/CDPO	Not Recorded	No	No	Yes	No	Yes	No	Yes	No	No Sample was sent	other	No	No	No	No	No	No	Full time Paediatrician	Negative for TB		Negative				No	Age more than 1 year			Equal or more than 1 week
Sagar	DH_Sagar(SMTU)	24	Male	Not recorded	Not recorded	Not Recorded	Not Recorded	No	No	Yes	No	No	Yes	Yes	Yes	Gastric Aspirate	other	No	No	No	No	No	No	Full time Paediatrician	Negative for TB		Negative				No	Age more than 1 year			Equal or more than 1 week
Sagar	DH_Sagar(SMTU)	24	Female	Not recorded	Not recorded	AWW/CDPO	Not Recorded	No	No	No	No	No	Yes	Yes	No	No Sample was sent	other	No	No	No	No	No	No	Full time Paediatrician	Negative for TB		Negative				No	Age more than 1 year			Equal or more than 1 week
Sagar	Malthon	24	Male	Rural	Not recorded	Not Recorded	Not Recorded	No	No	No	No	No	No	Yes	Yes	Sputum	other	No	No	No	No	No	No	Full time Paediatrician	Negative for TB		Negative				No	Age more than 1 year			Equal or more than 1 week
Sagar	Deori	24	Male	Not recorded	Not recorded	AWW/CDPO	Not Recorded	No	No	Yes	No	Yes	No	Yes	No	No Sample was sent	other	No	No	No	No	No	No	Full time Paediatrician	Negative for TB		Negative				No	Age more than 1 year			Equal or more than 1 week
Sagar	DH_Sagar(SMTU)	24	Male	Not recorded	Not recorded	Not Recorded	Not Recorded	No	No	No	No	No	No	No	Yes	Gastric Aspirate	other	No	No	No	No	No	No	Full time Paediatrician	Negative for TB		Negative				No	Age more than 1 year			Equal or more than 1 week
Sagar	DH_Sagar(SMTU)	24	Male	Not recorded	Not recorded	AWW/CDPO	Not Recorded	No	No	No	No	No	Yes	Yes	Yes	Gastric Aspirate	Mountoux	No	No	No	No	Yes	No	Full time Paediatrician	Emperical TB (on the basis of MT or CXR only)		Clinically confirm TB	2017-07-01	Not Recorded		No	Age more than 1 year	0	0	Less than 1 week
Sagar	DH_Sagar(SMTU)	24	Female	Not recorded	Not recorded	AWW/CDPO	Not Recorded	No	No	No	No	No	Yes	No	Yes	Gastric Aspirate	CXR	No	No	No	Yes	No	Yes	Full time Paediatrician	Diagnosis couldnot be established	Absent at the time of start of t/t	Microbiologically confirm TB	2020-01-01			No	Age more than 1 year	814		Equal or more than 1 week
Sagar	Deori	24	Female	Not recorded	Not recorded	Self Referred	Not Recorded	No	No	No	No	No	No	No	Yes	Sputum	other	No	No	No	No	No	No	Full time Paediatrician	Diagnosis couldnot be established	Transfer to higher facility	Transfer to higher facility				No	Age more than 1 year			Equal or more than 1 week
Sagar	Bina	24	Female	Not recorded	Not recorded	AWW/CDPO	Not Recorded	No	No	No	Yes	Yes	Yes	Yes	No	No Sample was sent	other	No	No	No	No	No	No	Full time Paediatrician	Negative for TB		Negative				No	Age more than 1 year			Equal or more than 1 week
Sagar	Godhakota	24	Female	Not recorded	Not recorded	AWW/CDPO	Not Recorded	No	No	Yes	Yes	Yes	No	No	No	No Sample was sent	History	Yes	No	No	No	No	No	Full time Paediatrician	Negative for TB		Negative				No	Age more than 1 year			Equal or more than 1 week
Sagar	Deori	24	Male	Not recorded	Not recorded	AWW/CDPO	Not Recorded	No	No	Yes	No	Yes	No	Yes	No	No Sample was sent	other	No	No	No	No	No	No	Full time Paediatrician	Negative for TB		Negative				No	Age more than 1 year			Equal or more than 1 week
Sagar	DH_Sagar(SMTU)	24	Male	Not recorded	Not recorded	Not Recorded	Not Recorded	No	No	Yes	No	No	No	No	No	No Sample was sent	other	No	No	No	No	No	No	Full time Paediatrician	Diagnosis couldnot be established	Absent at the time of screening	Absent at the time of screening				No	Age more than 1 year			Equal or more than 1 week
Sagar	Malthon	24	Female	Rural	Not recorded	Not Recorded	Not Recorded	No	No	No	No	No	No	Yes	Yes	Sputum	other	No	No	No	No	No	No	Full time Paediatrician	Negative for TB		Negative				No	Age more than 1 year			Equal or more than 1 week
Sheopur	DH_Sheopur	24	Male	Not recorded	Not recorded	AWW/CDPO	Not Recorded	No	No	Yes	No	Yes	No	Yes	No	No Sample was sent	other	No	No	No	No	No	No	Full time Paediatrician	Negative for TB		Negative				No	Age more than 1 year			Equal or more than 1 week
Sheopur	Baroda	24	Male	Not recorded	Not recorded	AWW/CDPO	Not Recorded	No	No	Yes	No	Yes	No	Yes	No	No Sample was sent	other	No	No	No	No	No	No	Full time Paediatrician	Negative for TB		Negative				No	Age more than 1 year			Equal or more than 1 week
Sheopur	DH_Sheopur	24	Male	Not recorded	Not recorded	AWW/CDPO	Not Recorded	No	No	Yes	No	Yes	Yes	Yes	No	No Sample was sent	other	No	No	No	No	No	No	Full time Paediatrician	Negative for TB		Negative				No	Age more than 1 year			Equal or more than 1 week
Sheopur	DH_Sheopur	24	Male	Not recorded	Not recorded	AWW/CDPO	Not Recorded	No	No	Yes	No	No	No	No	No	No Sample was sent	other	No	No	No	No	No	No	Full time Paediatrician	Diagnosis couldnot be established	Absent at the time of screening	Absent at the time of screening				No	Age more than 1 year			Equal or more than 1 week
Sheopur	Vijaypur	24	Female	Not recorded	Not recorded	AWW/CDPO	Not Recorded	No	No	Yes	No	Yes	No	Yes	No	No Sample was sent	other	No	No	No	No	No	No	Full time Paediatrician	Negative for TB		Negative				No	Age more than 1 year			Equal or more than 1 week
Sheopur	DH_Sheopur	24	Female	Not recorded	Not recorded	AWW/CDPO	Not Recorded	No	No	Yes	No	Yes	No	Yes	No	No Sample was sent	other	No	No	No	No	No	No	Full time Paediatrician	Negative for TB		Negative				No	Age more than 1 year			Equal or more than 1 week
Sheopur	DH_Sheopur	24	Female	Not recorded	Not recorded	AWW/CDPO	Not Recorded	No	No	Yes	No	Yes	Yes	Yes	No	No Sample was sent	other	No	No	No	No	No	No	Full time Paediatrician	Negative for TB		Negative				No	Age more than 1 year			Equal or more than 1 week
Sheopur	Baroda	24	Male	Not recorded	Not recorded	Medical Practitioners/OPD	Not Recorded	No	No	Yes	No	Yes	No	Yes	No	No Sample was sent	other	No	No	No	No	No	No	Full time Paediatrician	Negative for TB		Negative				No	Age more than 1 year			Equal or more than 1 week
Sheopur	Karahal	24	Male	Not recorded	Not recorded	AWW/CDPO	Not Recorded	No	No	Yes	No	Yes	No	Yes	No	No Sample was sent	other	No	No	No	No	No	No	Full time Paediatrician	Negative for TB		Negative				No	Age more than 1 year			Equal or more than 1 week
Sheopur	Karahal	24	Male	Not recorded	Not recorded	AWW/CDPO	Not Recorded	No	No	Yes	No	Yes	No	Yes	No	No Sample was sent	other	No	No	No	No	No	No	Full time Paediatrician	Negative for TB		Negative				No	Age more than 1 year			Equal or more than 1 week
Sheopur	DH_Sheopur	24	Male	Not recorded	Not recorded	Taken to NRC by Poolice	Not Recorded	No	No	Yes	No	No	No	No	No	No Sample was sent	other	No	No	No	No	No	No	Full time Paediatrician	Diagnosis couldnot be established	Absent at the time of screening	Absent at the time of screening				No	Age more than 1 year			Equal or more than 1 week
Sheopur	DH_Sheopur	24	Female	Not recorded	Not recorded	AWW/CDPO	Not Recorded	No	No	Yes	No	Yes	Yes	Yes	No	No Sample was sent	other	No	No	No	No	No	No	Full time Paediatrician	Negative for TB		Negative				No	Age more than 1 year			Equal or more than 1 week
Sheopur	Baroda	24	Female	Not recorded	Not recorded	AWW/CDPO	Not Recorded	No	No	Yes	No	Yes	No	Yes	No	No Sample was sent	other	No	No	No	No	No	No	Full time Paediatrician	Negative for TB		Negative				No	Age more than 1 year			Equal or more than 1 week
Sheopur	DH_Sheopur	24	Female	Not recorded	Not recorded	AWW/CDPO	Not Recorded	No	No	Yes	No	Yes	Yes	No	No	No Sample was sent	other	No	No	No	No	No	No	Full time Paediatrician	Negative for TB		Negative				No	Age more than 1 year			Equal or more than 1 week
Sheopur	Karahal	24	Male	Not recorded	Not recorded	AWW/CDPO	Not Recorded	No	No	Yes	No	Yes	No	Yes	Yes	Sputum	Mountoux	No	No	No	No	Yes	Yes	Full time Paediatrician	Diagnosis couldnot be established	Transfer to higher facility	Microbiologically confirm TB	2020-01-01			No	Age more than 1 year	998		Equal or more than 1 week
Sheopur	Baroda	24	Female	Not recorded	Not recorded	AWW/CDPO	Not Recorded	No	No	Yes	No	Yes	No	Yes	No	No Sample was sent	other	No	No	No	No	No	No	Full time Paediatrician	Negative for TB		Negative				No	Age more than 1 year			Equal or more than 1 week
Sheopur	DH_Sheopur	24	Female	Not recorded	Not recorded	AWW/CDPO	Yes	No	No	Yes	No	Yes	Yes	Yes	No	No Sample was sent	other	No	No	No	No	No	No	Full time Paediatrician	Negative for TB		Negative				No	Age more than 1 year			Equal or more than 1 week
Sheopur	Vijaypur	24	Female	Not recorded	Not recorded	AWW/CDPO	Not Recorded	No	No	Yes	Yes	Yes	No	No	No	No Sample was sent	other	No	No	No	No	No	No	Full time Paediatrician	Negative for TB		Negative				No	Age more than 1 year			Equal or more than 1 week
Sheopur	Vijaypur	24	Male	Not recorded	Not recorded	AWW/CDPO	Not Recorded	No	No	Yes	No	Yes	No	Yes	No	No Sample was sent	other	No	No	No	No	No	No	Full time Paediatrician	Negative for TB		Negative				No	Age more than 1 year			Equal or more than 1 week
Sheopur	Baroda	24	Female	Not recorded	Not recorded	Medical Practitioners/OPD	Not Recorded	No	No	Yes	No	Yes	No	Yes	No	No Sample was sent	other	No	No	No	No	No	No	Full time Paediatrician	Negative for TB		Negative				No	Age more than 1 year			Equal or more than 1 week
Sheopur	Karahal	24	Female	Not recorded	BPL	AWW/CDPO	Not Recorded	No	No	Yes	No	Yes	No	Yes	No	No Sample was sent	other	No	No	No	No	No	No	Full time Paediatrician	Not recorded		Negative				No	Age more than 1 year			Equal or more than 1 week
Sheopur	Vijaypur	24	Male	Not recorded	Not recorded	AWW/CDPO	Not Recorded	No	No	Yes	No	No	No	No	No	No Sample was sent	other	No	No	No	No	No	No	Full time Paediatrician	Diagnosis couldnot be established	Absent at the time of screening	Absent at the time of screening				No	Age more than 1 year			Equal or more than 1 week
Sheopur	Karahal	24	Male	Not recorded	Not recorded	AWW/CDPO	Not Recorded	No	No	Yes	No	Yes	No	Yes	No	No Sample was sent	other	No	No	No	No	No	No	Full time Paediatrician	Negative for TB		Negative				No	Age more than 1 year			Equal or more than 1 week
Sheopur	DH_Sheopur	24	Male	Not recorded	Not recorded	AWW/CDPO	Not Recorded	No	No	Yes	No	Yes	Yes	Yes	No	No Sample was sent	other	No	No	No	No	No	No	Full time Paediatrician	Negative for TB		Negative				No	Age more than 1 year			Equal or more than 1 week
Sheopur	Vijaypur	24	Female	Not recorded	Not recorded	AWW/CDPO	Not Recorded	No	No	Yes	Yes	Yes	No	No	No	No Sample was sent	other	No	No	No	No	No	No	Full time Paediatrician	Negative for TB		Negative				No	Age more than 1 year			Equal or more than 1 week
Sheopur	Karahal	24	Male	Not recorded	BPL	AWW/CDPO	Not Recorded	No	No	Yes	No	Yes	No	Yes	No	No Sample was sent	other	No	No	No	No	No	No	Full time Paediatrician	Negative for TB		Negative				No	Age more than 1 year			Equal or more than 1 week
Sheopur	DH_Sheopur	24	Female	Not recorded	Not recorded	AWW/CDPO	Not Recorded	No	No	Yes	No	Yes	Yes	Yes	No	No Sample was sent	other	No	No	No	No	No	No	Full time Paediatrician	Negative for TB		Negative				No	Age more than 1 year			Equal or more than 1 week
Sheopur	Baroda	24	Female	Not recorded	Not recorded	AWW/CDPO	Not Recorded	No	No	Yes	No	Yes	No	Yes	No	No Sample was sent	other	No	No	No	No	No	No	Full time Paediatrician	Negative for TB		Negative				No	Age more than 1 year			Equal or more than 1 week
Sheopur	Karahal	24	Female	Not recorded	BPL	AWW/CDPO	Not Recorded	No	No	Yes	No	Yes	No	Yes	No	No Sample was sent	other	No	No	No	No	No	No	Full time Paediatrician	Diagnosis couldnot be established	Transfer to higher facility	Transfer to higher facility				No	Age more than 1 year			Equal or more than 1 week
Sheopur	DH_Sheopur	24	Male	Not recorded	Not recorded	Medical Practitioners/OPD	Not Recorded	No	No	Yes	No	Yes	Yes	Yes	No	No Sample was sent	other	No	No	No	No	No	No	Full time Paediatrician	Negative for TB		Negative				No	Age more than 1 year			Equal or more than 1 week
Sheopur	Karahal	24	Female	Not recorded	Not recorded	AWW/CDPO	Not Recorded	No	No	Yes	No	Yes	No	Yes	No	No Sample was sent	other	No	No	No	No	No	No	Full time Paediatrician	Negative for TB		Negative				No	Age more than 1 year			Equal or more than 1 week
Sheopur	DH_Sheopur	24	Female	Not recorded	Not recorded	Paramedical Workers	Not Recorded	No	No	Yes	No	Yes	Yes	Yes	No	No Sample was sent	other	No	No	No	No	No	No	Full time Paediatrician	Negative for TB		Negative				No	Age more than 1 year			Equal or more than 1 week
Sheopur	Karahal	24	Male	Not recorded	BPL	AWW/CDPO	Not Recorded	No	No	Yes	No	Yes	No	Yes	No	No Sample was sent	other	No	No	No	No	No	No	Full time Paediatrician	Negative for TB		Negative				No	Age more than 1 year			Equal or more than 1 week
Sheopur	DH_Sheopur	24	Male	Not recorded	Not recorded	AWW/CDPO	Not Recorded	No	No	Yes	No	Yes	Yes	Yes	No	No Sample was sent	other	No	No	No	No	No	No	Full time Paediatrician	Negative for TB		Negative				No	Age more than 1 year			Equal or more than 1 week
Sheopur	DH_Sheopur	24	Male	Not recorded	Not recorded	Self Referred	Not Recorded	No	No	Yes	No	Yes	Yes	Yes	No	No Sample was sent	other	No	No	No	No	No	No	Full time Paediatrician	Negative for TB		Negative				No	Age more than 1 year			Equal or more than 1 week
Sheopur	Vijaypur	24	Female	Not recorded	BPL	AWW/CDPO	Not Recorded	No	No	Yes	No	Yes	No	Yes	Yes	Sputum	Mountoux	No	No	No	No	Yes	Yes	Full time Paediatrician	TB (Pul/EP)		Microbiologically confirm TB	7/24/2017	Treatment Completed	1/18/2018	No	Age more than 1 year	17	17	Equal or more than 1 week
Sheopur	Karahal	24	Male	Not recorded	BPL	Paramedical Workers	Not Recorded	No	No	Yes	No	Yes	No	Yes	No	No Sample was sent	other	No	No	No	No	No	No	Full time Paediatrician	Diagnosis couldnot be established	Transfer to higher facility	Transfer to higher facility				No	Age more than 1 year			Equal or more than 1 week
Sheopur	Vijaypur	24	Female	Not recorded	Not recorded	AWW/CDPO	Not Recorded	No	No	Yes	No	Yes	No	Yes	No	No Sample was sent	other	No	No	No	No	No	No	Full time Paediatrician	Negative for TB		Negative				No	Age more than 1 year			Equal or more than 1 week
Sheopur	DH_Sheopur	24	Male	Not recorded	Not recorded	AWW/CDPO	Not Recorded	No	No	Yes	No	Yes	Yes	Yes	Yes	Gastric Aspirate	other	No	No	No	No	No	No	Full time Paediatrician	Negative for TB		Negative				No	Age more than 1 year			Equal or more than 1 week
Sheopur	Karahal	24	Female	Not recorded	Not recorded	AWW/CDPO	Not Recorded	No	No	Yes	No	Yes	No	Yes	No	No Sample was sent	other	No	No	No	No	No	No	Full time Paediatrician	Negative for TB		Negative				No	Age more than 1 year			Equal or more than 1 week
Sheopur	Karahal	24	Female	Not recorded	BPL	Paramedical Workers	Not Recorded	No	No	Yes	No	Yes	No	Yes	No	No Sample was sent	other	No	No	No	No	No	No	Full time Paediatrician	Negative for TB		Negative				No	Age more than 1 year			Equal or more than 1 week
Sheopur	DH_Sheopur	24	Female	Not recorded	Not recorded	AWW/CDPO	Not Recorded	No	No	Yes	No	Yes	Yes	Yes	No	No Sample was sent	other	No	No	No	No	No	No	Full time Paediatrician	Negative for TB		Negative				No	Age more than 1 year			Equal or more than 1 week
Sheopur	Karahal	24	Female	Not recorded	Not recorded	AWW/CDPO	Not Recorded	No	No	Yes	No	Yes	No	No	No	No Sample was sent	other	No	No	No	No	No	No	Full time Paediatrician	Negative for TB		Negative				No	Age more than 1 year			Equal or more than 1 week
Sheopur	Karahal	24	Male	Not recorded	BPL	AWW/CDPO	Not Recorded	No	No	Yes	No	Yes	No	Yes	No	No Sample was sent	other	No	No	No	No	No	No	Full time Paediatrician	Negative for TB		Negative				No	Age more than 1 year			Equal or more than 1 week
Sheopur	Karahal	24	Male	Not recorded	BPL	AWW/CDPO	Not Recorded	No	No	Yes	No	Yes	No	Yes	No	No Sample was sent	other	No	No	No	No	No	No	Full time Paediatrician	Negative for TB		Negative				No	Age more than 1 year			Equal or more than 1 week
Sheopur	Karahal	24	Male	Not recorded	BPL	AWW/CDPO	Not Recorded	No	No	Yes	No	Yes	No	Yes	No	No Sample was sent	other	No	No	No	No	No	No	Full time Paediatrician	Negative for TB		Negative				No	Age more than 1 year			Equal or more than 1 week
Sheopur	Karahal	24	Male	Not recorded	BPL	AWW/CDPO	Not Recorded	No	No	Yes	No	Yes	No	Yes	No	No Sample was sent	other	No	No	No	No	No	No	Full time Paediatrician	Negative for TB		Negative				No	Age more than 1 year			Equal or more than 1 week
Sheopur	DH_Sheopur	24	Female	Not recorded	Not recorded	AWW/CDPO	Not Recorded	No	No	Yes	No	Yes	Yes	Yes	No	No Sample was sent	other	No	No	No	No	No	No	Full time Paediatrician	Negative for TB		Negative				No	Age more than 1 year			Equal or more than 1 week
Sheopur	Baroda	24	Male	Not recorded	Not recorded	AWW/CDPO	Not Recorded	No	No	Yes	No	Yes	No	Yes	No	No Sample was sent	other	No	No	No	No	No	No	Full time Paediatrician	Negative for TB		Negative				No	Age more than 1 year			Equal or more than 1 week
Sheopur	DH_Sheopur	24	Male	Not recorded	Not recorded	AWW/CDPO	Not Recorded	No	No	Yes	No	Yes	Yes	Yes	No	No Sample was sent	other	No	No	No	No	No	No	Full time Paediatrician	Negative for TB		Negative				No	Age more than 1 year			Equal or more than 1 week
Sheopur	Baroda	24	Male	Not recorded	Not recorded	Medical Practitioners/OPD	Not Recorded	No	No	Yes	No	Yes	No	Yes	No	No Sample was sent	other	No	No	No	No	No	No	Full time Paediatrician	Negative for TB		Negative				No	Age more than 1 year			Equal or more than 1 week
Sheopur	Vijaypur	24	Male	Not recorded	Not recorded	AWW/CDPO	Not Recorded	No	No	Yes	No	Yes	No	Yes	No	No Sample was sent	other	No	No	No	No	No	No	Full time Paediatrician	Negative for TB		Negative				No	Age more than 1 year			Equal or more than 1 week
Sheopur	DH_Sheopur	24	Male	Not recorded	Not recorded	AWW/CDPO	Not Recorded	No	No	Yes	No	Yes	No	Yes	No	No Sample was sent	other	No	No	No	No	No	No	Full time Paediatrician	Negative for TB		Negative				No	Age more than 1 year			Equal or more than 1 week
Sheopur	Vijaypur	24	Female	Not recorded	Not recorded	AWW/CDPO	Not Recorded	No	No	Yes	Yes	Yes	No	No	No	No Sample was sent	other	No	No	No	No	No	No	Full time Paediatrician	Negative for TB		Negative				No	Age more than 1 year			Equal or more than 1 week
Sheopur	Karahal	24	Male	Not recorded	Not recorded	AWW/CDPO	Not Recorded	No	No	Yes	No	Yes	No	Yes	No	No Sample was sent	other	No	No	No	No	No	No	Full time Paediatrician	Negative for TB		Negative				No	Age more than 1 year			Equal or more than 1 week
Sheopur	DH_Sheopur	24	Female	Not recorded	Not recorded	AWW/CDPO	Not Recorded	No	No	Yes	No	Yes	No	Yes	No	No Sample was sent	other	No	No	No	No	No	No	Full time Paediatrician	Negative for TB		Negative				No	Age more than 1 year			Equal or more than 1 week
Sheopur	Vijaypur	24	Male	Not recorded	Not recorded	AWW/CDPO	Not Recorded	No	No	Yes	Yes	Yes	No	Yes	No	No Sample was sent	other	No	No	No	No	No	No	Full time Paediatrician	Negative for TB		Negative				No	Age more than 1 year			Equal or more than 1 week
Sheopur	Karahal	24	Female	Not recorded	BPL	AWW/CDPO	Not Recorded	No	No	Yes	No	Yes	No	Yes	No	No Sample was sent	other	No	No	No	No	No	No	Full time Paediatrician	Negative for TB		Negative				No	Age more than 1 year			Equal or more than 1 week
Sheopur	Vijaypur	24	Female	Not recorded	Not recorded	AWW/CDPO	Not Recorded	No	No	Yes	No	Yes	No	Yes	No	No Sample was sent	other	No	No	No	No	No	No	Full time Paediatrician	Negative for TB		Negative				No	Age more than 1 year			Equal or more than 1 week
Sheopur	Karahal	24	Male	Not recorded	Not recorded	AWW/CDPO	Not Recorded	No	No	Yes	No	Yes	No	Yes	No	No Sample was sent	other	No	No	No	No	No	No	Full time Paediatrician	Negative for TB		Negative				No	Age more than 1 year			Equal or more than 1 week
Sheopur	Karahal	24	Male	Not recorded	Not recorded	AWW/CDPO	Not Recorded	No	No	Yes	No	Yes	No	Yes	No	No Sample was sent	other	No	No	No	No	No	No	Full time Paediatrician	Negative for TB		Negative				No	Age more than 1 year			Equal or more than 1 week
Sheopur	DH_Sheopur	24	Female	Not recorded	Not recorded	AWW/CDPO	Not Recorded	No	No	Yes	No	Yes	Yes	Yes	Yes	Sputum	CXR	No	No	No	Yes	No	Yes	Full time Paediatrician	Emperical TB (on the basis of MT or CXR only)		Microbiologically confirm TB	4/14/2017	Not Recorded		No	Age more than 1 year	0	0	Less than 1 week
Sheopur	Baroda	24	Male	Not recorded	Not recorded	Medical Practitioners/OPD	Not Recorded	No	No	Yes	No	Yes	No	Yes	No	No Sample was sent	other	No	No	No	No	No	No	Full time Paediatrician	Negative for TB		Negative				No	Age more than 1 year			Equal or more than 1 week
Sheopur	Karahal	24	Female	Not recorded	Not recorded	AWW/CDPO	Not Recorded	No	No	Yes	No	Yes	No	Yes	No	No Sample was sent	other	No	No	No	No	No	No	Full time Paediatrician	Negative for TB		Negative				No	Age more than 1 year			Equal or more than 1 week
Sheopur	DH_Sheopur	24	Male	Not recorded	Not recorded	AWW/CDPO	Not Recorded	No	No	Yes	No	Yes	Yes	Yes	No	No Sample was sent	other	No	No	No	No	No	No	Full time Paediatrician	Negative for TB		Negative				No	Age more than 1 year			Equal or more than 1 week
Sheopur	Baroda	24	Female	Not recorded	Not recorded	AWW/CDPO	Not Recorded	No	No	Yes	No	Yes	No	Yes	No	No Sample was sent	other	No	No	No	No	No	No	Full time Paediatrician	Negative for TB		Negative				No	Age more than 1 year			Equal or more than 1 week
Sheopur	DH_Sheopur	24	Female	Not recorded	Not recorded	AWW/CDPO	Not Recorded	Yes	No	No	No	Yes	No	Yes	No	No Sample was sent	other	No	No	No	No	No	No	Full time Paediatrician	Negative for TB		Negative				No	Age more than 1 year			Equal or more than 1 week
Sheopur	Vijaypur	24	Female	Not recorded	Not recorded	AWW/CDPO	Not Recorded	No	No	Yes	No	Yes	No	Yes	No	No Sample was sent	other	No	No	No	No	No	No	Full time Paediatrician	Negative for TB		Negative				No	Age more than 1 year			Equal or more than 1 week
Sheopur	Karahal	24	Male	Not recorded	Not recorded	AWW/CDPO	Not Recorded	No	No	Yes	No	Yes	No	Yes	No	No Sample was sent	other	No	No	No	No	No	No	Full time Paediatrician	Diagnosis couldnot be established	Transfer to higher facility	Transfer to higher facility				No	Age more than 1 year			Equal or more than 1 week
Sheopur	Karahal	24	Female	Not recorded	Not recorded	AWW/CDPO	Not Recorded	No	No	Yes	No	Yes	No	Yes	No	No Sample was sent	other	No	No	No	No	No	No	Full time Paediatrician	Negative for TB		Negative				No	Age more than 1 year			Equal or more than 1 week
Sheopur	Karahal	24	Male	Not recorded	BPL	AWW/CDPO	Not Recorded	No	No	Yes	No	Yes	No	Yes	No	No Sample was sent	other	No	No	No	No	No	No	Full time Paediatrician	Diagnosis couldnot be established	Transfer to higher facility	Transfer to higher facility				No	Age more than 1 year			Equal or more than 1 week
Sheopur	Karahal	24	Male	Not recorded	BPL	Paramedical Workers	Not Recorded	No	No	Yes	No	Yes	No	Yes	No	No Sample was sent	other	No	No	No	No	No	No	Full time Paediatrician	Negative for TB		Negative				No	Age more than 1 year			Equal or more than 1 week
Sheopur	Karahal	24	Female	Not recorded	Not recorded	AWW/CDPO	Not Recorded	No	No	Yes	No	Yes	No	Yes	No	No Sample was sent	other	No	No	No	No	No	No	Full time Paediatrician	Negative for TB		Negative				No	Age more than 1 year			Equal or more than 1 week
Sheopur	Baroda	24	Female	Not recorded	Not recorded	AWW/CDPO	Not Recorded	No	No	Yes	No	Yes	No	Yes	No	No Sample was sent	other	No	No	No	No	No	No	Full time Paediatrician	Negative for TB		Negative				No	Age more than 1 year			Equal or more than 1 week
Sheopur	Karahal	24	Male	Not recorded	Not recorded	AWW/CDPO	Not Recorded	No	No	Yes	No	Yes	No	Yes	No	No Sample was sent	other	No	No	No	No	No	No	Full time Paediatrician	Diagnosis couldnot be established	Transfer to higher facility	Transfer to higher facility				No	Age more than 1 year			Equal or more than 1 week
Sheopur	DH_Sheopur	24	Male	Not recorded	Not recorded	AWW/CDPO	Not Recorded	No	No	Yes	No	Yes	Yes	Yes	No	No Sample was sent	other	No	No	No	No	No	No	Full time Paediatrician	Negative for TB		Negative				No	Age more than 1 year			Equal or more than 1 week
Sheopur	Vijaypur	24	Male	Not recorded	Not recorded	AWW/CDPO	Not Recorded	No	No	Yes	No	Yes	No	Yes	No	No Sample was sent	other	No	No	No	No	No	No	Full time Paediatrician	Negative for TB		Negative				No	Age more than 1 year			Equal or more than 1 week
Sheopur	DH_Sheopur	24	Male	Not recorded	Not recorded	AWW/CDPO	Not Recorded	No	No	Yes	No	Yes	Yes	Yes	No	No Sample was sent	other	No	No	No	No	No	No	Full time Paediatrician	Negative for TB		Negative				No	Age more than 1 year			Equal or more than 1 week
Sheopur	Vijaypur	24	Male	Not recorded	Not recorded	AWW/CDPO	Not Recorded	No	No	Yes	Yes	Yes	No	No	No	No Sample was sent	other	No	No	No	No	No	No	Full time Paediatrician	Negative for TB		Negative				No	Age more than 1 year			Equal or more than 1 week
Sheopur	Karahal	24	Female	Not recorded	Not recorded	AWW/CDPO	Not Recorded	No	No	Yes	No	Yes	No	Yes	No	No Sample was sent	other	No	No	No	No	No	No	Full time Paediatrician	Negative for TB		Negative				No	Age more than 1 year			Equal or more than 1 week
Sheopur	Vijaypur	24	Female	Not recorded	Not recorded	AWW/CDPO	Not Recorded	No	No	Yes	No	Yes	No	Yes	No	No Sample was sent	other	No	No	No	No	No	No	Full time Paediatrician	Negative for TB		Negative				No	Age more than 1 year			Equal or more than 1 week
Sheopur	DH_Sheopur	24	Male	Not recorded	Not recorded	Medical Practitioners/OPD	Not Recorded	No	No	Yes	No	Yes	Yes	Yes	Yes	Gastric Aspirate	other	No	No	No	No	No	No	Full time Paediatrician	Negative for TB		Negative				No	Age more than 1 year			Equal or more than 1 week
Sheopur	DH_Sheopur	24	Male	Not recorded	Not recorded	AWW/CDPO	Not Recorded	No	No	Yes	No	Yes	Yes	Yes	No	No Sample was sent	other	No	No	No	No	No	No	Full time Paediatrician	Negative for TB		Negative				No	Age more than 1 year			Equal or more than 1 week
Sheopur	Karahal	24	Female	Not recorded	BPL	AWW/CDPO	Not Recorded	No	No	Yes	No	Yes	No	Yes	No	No Sample was sent	other	No	No	No	No	No	No	Full time Paediatrician	Negative for TB		Negative				No	Age more than 1 year			Equal or more than 1 week
Sheopur	Vijaypur	24	Female	Not recorded	APL	AWW/CDPO	Not Recorded	No	No	Yes	No	Yes	No	Yes	Yes	Sputum	Mountoux	No	No	No	No	Yes	Yes	Full time Paediatrician	TB (Pul/EP)		Microbiologically confirm TB	3/13/2017	Treatment Completed	9/14/2017	No	Age more than 1 year	11	11	Equal or more than 1 week
Sheopur	DH_Sheopur	24	Female	Not recorded	Not recorded	Medical Practitioners/OPD	Not Recorded	No	No	Yes	No	Yes	Yes	Yes	No	No Sample was sent	other	No	No	No	No	No	No	Full time Paediatrician	Negative for TB		Negative				No	Age more than 1 year			Equal or more than 1 week
Sheopur	Karahal	24	Male	Not recorded	BPL	AWW/CDPO	Not Recorded	No	No	Yes	No	Yes	No	Yes	No	No Sample was sent	other	No	No	No	No	No	No	Full time Paediatrician	Negative for TB		Negative				No	Age more than 1 year			Equal or more than 1 week
Sheopur	Karahal	24	Male	Not recorded	BPL	AWW/CDPO	Not Recorded	No	No	Yes	No	Yes	No	Yes	No	No Sample was sent	other	No	No	No	No	No	No	Full time Paediatrician	Diagnosis couldnot be established	Transfer to higher facility	Transfer to higher facility				No	Age more than 1 year			Equal or more than 1 week
Sheopur	DH_Sheopur	24	Male	Not recorded	Not recorded	AWW/CDPO	Not Recorded	No	No	Yes	No	Yes	Yes	Yes	No	No Sample was sent	other	No	No	No	No	No	No	Full time Paediatrician	Negative for TB		Negative				No	Age more than 1 year			Equal or more than 1 week
Sheopur	Karahal	24	Male	Not recorded	Not recorded	AWW/CDPO	Not Recorded	No	No	Yes	No	Yes	No	Yes	No	No Sample was sent	other	No	No	No	No	No	No	Full time Paediatrician	Negative for TB		Negative				No	Age more than 1 year			Equal or more than 1 week
Sheopur	DH_Sheopur	24	Male	Not recorded	Not recorded	Self Referred	Not Recorded	No	No	Yes	No	Yes	Yes	Yes	Yes	Sputum	CXR	No	No	No	Yes	No	Yes	Full time Paediatrician	Emperical TB (on the basis of MT or CXR only)		Microbiologically confirm TB	5/30/2017	Not Recorded		No	Age more than 1 year	41	41	Equal or more than 1 week
Sheopur	Vijaypur	24	Female	Not recorded	Not recorded	AWW/CDPO	Not Recorded	No	No	Yes	No	Yes	No	Yes	No	No Sample was sent	other	No	No	No	No	No	No	Full time Paediatrician	Negative for TB		Negative				No	Age more than 1 year			Equal or more than 1 week
Sheopur	Vijaypur	24	Female	Not recorded	Not recorded	AWW/CDPO	Not Recorded	No	No	Yes	Yes	Yes	No	Yes	No	No Sample was sent	other	No	No	No	No	No	No	Full time Paediatrician	Negative for TB		Negative				No	Age more than 1 year			Equal or more than 1 week
Sheopur	Vijaypur	24	Male	Not recorded	Not recorded	AWW/CDPO	Not Recorded	No	No	Yes	No	Yes	No	Yes	No	No Sample was sent	other	No	No	No	No	No	No	Full time Paediatrician	Negative for TB		Negative				No	Age more than 1 year			Equal or more than 1 week
Sheopur	DH_Sheopur	24	Female	Not recorded	Not recorded	AWW/CDPO	Not Recorded	No	No	Yes	No	Yes	Yes	Yes	No	No Sample was sent	other	No	No	No	No	No	No	Full time Paediatrician	Negative for TB		Negative				No	Age more than 1 year			Equal or more than 1 week
Sheopur	Karahal	24	Male	Not recorded	Not recorded	AWW/CDPO	Not Recorded	No	No	Yes	No	Yes	No	Yes	No	No Sample was sent	other	No	No	No	No	No	No	Full time Paediatrician	Negative for TB		Negative				No	Age more than 1 year			Equal or more than 1 week
Sheopur	Vijaypur	24	Female	Not recorded	Not recorded	AWW/CDPO	Not Recorded	No	No	Yes	Yes	Yes	No	No	No	No Sample was sent	other	No	No	No	No	No	No	Full time Paediatrician	Negative for TB		Negative				No	Age more than 1 year			Equal or more than 1 week
Sheopur	DH_Sheopur	24	Female	Not recorded	Not recorded	AWW/CDPO	Not Recorded	No	No	Yes	No	Yes	Yes	Yes	No	No Sample was sent	other	No	No	No	No	No	No	Full time Paediatrician	Negative for TB		Negative				No	Age more than 1 year			Equal or more than 1 week
Sheopur	DH_Sheopur	24	Male	Not recorded	Not recorded	Medical Practitioners/OPD	Not Recorded	No	No	Yes	No	Yes	Yes	Yes	No	No Sample was sent	other	No	No	No	No	No	No	Full time Paediatrician	Negative for TB		Negative				No	Age more than 1 year			Equal or more than 1 week
Sheopur	DH_Sheopur	24	Male	Not recorded	Not recorded	AWW/CDPO	Not Recorded	No	No	Yes	No	Yes	No	Yes	No	No Sample was sent	other	No	No	No	No	No	No	Full time Paediatrician	Negative for TB		Negative				No	Age more than 1 year			Equal or more than 1 week
Sheopur	Karahal	24	Female	Not recorded	BPL	AWW/CDPO	Not Recorded	No	No	Yes	No	Yes	No	Yes	No	No Sample was sent	other	No	No	No	No	No	No	Full time Paediatrician	Negative for TB		Negative				No	Age more than 1 year			Equal or more than 1 week
Sheopur	Karahal	24	Female	Not recorded	Not recorded	AWW/CDPO	Not Recorded	No	No	Yes	No	Yes	No	Yes	No	No Sample was sent	other	No	No	No	No	No	No	Full time Paediatrician	Negative for TB		Negative				No	Age more than 1 year			Equal or more than 1 week
Sheopur	Vijaypur	24	Male	Not recorded	Not recorded	AWW/CDPO	Not Recorded	No	No	Yes	No	Yes	No	Yes	No	No Sample was sent	other	No	No	No	No	No	No	Full time Paediatrician	Negative for TB		Negative				No	Age more than 1 year			Equal or more than 1 week
Sheopur	Baroda	24	Female	Not recorded	Not recorded	AWW/CDPO	Not Recorded	No	No	Yes	No	Yes	No	Yes	No	No Sample was sent	other	No	No	No	No	No	No	Full time Paediatrician	Negative for TB		Negative				No	Age more than 1 year			Equal or more than 1 week
Sheopur	DH_Sheopur	24	Male	Not recorded	Not recorded	Medical Practitioners/OPD	Not Recorded	No	No	Yes	No	Yes	Yes	Yes	No	No Sample was sent	other	No	No	No	No	No	No	Full time Paediatrician	Negative for TB		Negative				No	Age more than 1 year			Equal or more than 1 week
Sheopur	DH_Sheopur	24	Male	Not recorded	Not recorded	AWW/CDPO	Not Recorded	No	No	Yes	No	Yes	Yes	Yes	No	No Sample was sent	other	No	No	No	No	No	No	Full time Paediatrician	Negative for TB		Negative				No	Age more than 1 year			Equal or more than 1 week
Sheopur	Karahal	24	Male	Not recorded	Not recorded	AWW/CDPO	Not Recorded	No	No	Yes	No	Yes	No	Yes	No	No Sample was sent	other	No	No	No	No	No	No	Full time Paediatrician	Negative for TB		Negative				No	Age more than 1 year			Equal or more than 1 week
Sheopur	DH_Sheopur	24	Male	Not recorded	Not recorded	AWW/CDPO	Not Recorded	No	No	Yes	No	Yes	Yes	No	No	No Sample was sent	other	No	No	No	No	No	No	Full time Paediatrician	Negative for TB		Negative				No	Age more than 1 year			Equal or more than 1 week
Sheopur	Baroda	24	Female	Not recorded	Not recorded	AWW/CDPO	Not Recorded	No	No	Yes	No	Yes	No	Yes	No	No Sample was sent	other	No	No	No	No	No	No	Full time Paediatrician	Negative for TB		Negative				No	Age more than 1 year			Equal or more than 1 week
Sheopur	Vijaypur	24	Female	Not recorded	Not recorded	AWW/CDPO	Not Recorded	No	No	Yes	No	Yes	No	Yes	No	No Sample was sent	other	No	No	No	No	No	No	Full time Paediatrician	Negative for TB		Negative				No	Age more than 1 year			Equal or more than 1 week
Sheopur	DH_Sheopur	24	Female	Not recorded	Not recorded	AWW/CDPO	Not Recorded	No	No	Yes	No	Yes	No	Yes	No	No Sample was sent	other	No	No	No	No	No	No	Full time Paediatrician	Negative for TB		Negative				No	Age more than 1 year			Equal or more than 1 week
Sheopur	Baroda	24	Male	Not recorded	Not recorded	AWW/CDPO	Not Recorded	No	No	Yes	No	Yes	No	Yes	No	No Sample was sent	other	No	No	No	No	No	No	Full time Paediatrician	Negative for TB		Negative				No	Age more than 1 year			Equal or more than 1 week
Sheopur	DH_Sheopur	24	Female	Not recorded	Not recorded	AWW/CDPO	Not Recorded	No	No	Yes	No	Yes	Yes	Yes	No	No Sample was sent	other	No	No	No	No	No	No	Full time Paediatrician	Negative for TB		Negative				No	Age more than 1 year			Equal or more than 1 week
Sheopur	Baroda	24	Male	Not recorded	Not recorded	AWW/CDPO	Not Recorded	No	No	Yes	No	Yes	No	Yes	No	No Sample was sent	other	No	No	No	No	No	No	Full time Paediatrician	Negative for TB		Negative				No	Age more than 1 year			Equal or more than 1 week
Sheopur	DH_Sheopur	24	Male	Not recorded	Not recorded	AWW/CDPO	Not Recorded	No	No	Yes	No	Yes	Yes	Yes	No	No Sample was sent	other	No	No	No	No	No	No	Full time Paediatrician	Negative for TB		Negative				No	Age more than 1 year			Equal or more than 1 week
Sheopur	DH_Sheopur	24	Male	Not recorded	Not recorded	AWW/CDPO	Not Recorded	No	No	Yes	No	Yes	Yes	No	No	No Sample was sent	other	No	No	No	No	No	No	Full time Paediatrician	Negative for TB		Negative				No	Age more than 1 year			Equal or more than 1 week
Sheopur	Vijaypur	24	Female	Not recorded	Not recorded	AWW/CDPO	Not Recorded	No	No	Yes	No	Yes	No	Yes	No	No Sample was sent	other	No	No	No	No	No	No	Full time Paediatrician	Negative for TB		Negative				No	Age more than 1 year			Equal or more than 1 week
Sheopur	Karahal	24	Male	Not recorded	BPL	AWW/CDPO	Not Recorded	No	No	Yes	No	Yes	No	Yes	No	No Sample was sent	other	No	No	No	No	No	No	Full time Paediatrician	Negative for TB		Negative				No	Age more than 1 year			Equal or more than 1 week
Sheopur	Karahal	24	Male	Not recorded	BPL	AWW/CDPO	Not Recorded	No	No	Yes	No	Yes	No	Yes	No	No Sample was sent	other	No	No	No	No	No	No	Full time Paediatrician	Negative for TB		Negative				No	Age more than 1 year			Equal or more than 1 week
Sheopur	Karahal	24	Male	Not recorded	BPL	AWW/CDPO	Not Recorded	No	No	Yes	No	Yes	No	Yes	No	No Sample was sent	other	No	No	No	No	No	No	Full time Paediatrician	Negative for TB		Negative				No	Age more than 1 year			Equal or more than 1 week
Sheopur	Baroda	24	Female	Not recorded	Not recorded	AWW/CDPO	Not Recorded	No	No	Yes	No	Yes	No	Yes	No	No Sample was sent	other	No	No	No	No	No	No	Full time Paediatrician	Negative for TB		Negative				No	Age more than 1 year			Equal or more than 1 week
Sheopur	DH_Sheopur	24	Female	Not recorded	Not recorded	AWW/CDPO	Not Recorded	No	No	Yes	No	Yes	Yes	Yes	No	No Sample was sent	other	No	No	No	No	No	No	Full time Paediatrician	Negative for TB		Negative				No	Age more than 1 year			Equal or more than 1 week
Sheopur	Karahal	24	Male	Not recorded	Not recorded	AWW/CDPO	Not Recorded	No	No	Yes	No	Yes	No	Yes	No	No Sample was sent	other	No	No	No	No	No	No	Full time Paediatrician	Negative for TB		Negative				No	Age more than 1 year			Equal or more than 1 week
Sheopur	Vijaypur	24	Male	Not recorded	Not recorded	AWW/CDPO	Not Recorded	No	No	Yes	No	Yes	No	Yes	No	No Sample was sent	other	No	No	No	No	No	No	Full time Paediatrician	Negative for TB		Negative				No	Age more than 1 year			Equal or more than 1 week
Sheopur	DH_Sheopur	24	Male	Not recorded	Not recorded	Medical Practitioners/OPD	Not Recorded	No	No	Yes	No	Yes	Yes	Yes	No	No Sample was sent	other	No	No	No	No	No	No	Full time Paediatrician	Negative for TB		Negative				No	Age more than 1 year			Equal or more than 1 week
Sheopur	DH_Sheopur	24	Female	Not recorded	Not recorded	Medical Practitioners/OPD	Not Recorded	No	No	Yes	No	Yes	Yes	Yes	Yes	Gastric Aspirate	other	No	No	No	No	No	No	Full time Paediatrician	Negative for TB		Negative				No	Age more than 1 year			Equal or more than 1 week
Sheopur	Baroda	24	Male	Not recorded	Not recorded	AWW/CDPO	Not Recorded	No	No	Yes	No	Yes	No	Yes	No	No Sample was sent	other	No	No	No	No	No	No	Full time Paediatrician	Negative for TB		Negative				No	Age more than 1 year			Equal or more than 1 week
Sheopur	Baroda	24	Female	Not recorded	Not recorded	AWW/CDPO	Not Recorded	No	No	Yes	No	Yes	No	Yes	No	No Sample was sent	other	No	No	No	No	No	No	Full time Paediatrician	Negative for TB		Negative				No	Age more than 1 year			Equal or more than 1 week
Sheopur	Karahal	24	Male	Not recorded	BPL	Paramedical Workers	Not Recorded	No	No	Yes	No	Yes	No	Yes	No	No Sample was sent	other	No	No	No	No	No	No	Full time Paediatrician	Negative for TB		Negative				No	Age more than 1 year			Equal or more than 1 week
Sheopur	DH_Sheopur	24	Female	Not recorded	Not recorded	Taken to NRC by Ambulance	Not Recorded	No	No	Yes	No	Yes	Yes	Yes	No	No Sample was sent	other	No	No	No	No	No	No	Full time Paediatrician	Negative for TB		Negative				No	Age more than 1 year			Equal or more than 1 week
Sheopur	Vijaypur	24	Male	Not recorded	Not recorded	AWW/CDPO	Not Recorded	No	No	Yes	No	Yes	No	Yes	No	No Sample was sent	other	No	No	No	No	No	No	Full time Paediatrician	Negative for TB		Negative				No	Age more than 1 year			Equal or more than 1 week
Sheopur	Vijaypur	24	Female	Not recorded	Not recorded	AWW/CDPO	Not Recorded	No	No	Yes	No	Yes	No	Yes	No	No Sample was sent	other	No	No	No	No	No	No	Full time Paediatrician	Negative for TB		Negative				No	Age more than 1 year			Equal or more than 1 week
Sheopur	Vijaypur	24	Female	Not recorded	Not recorded	AWW/CDPO	Not Recorded	No	No	Yes	Yes	Yes	No	No	No	No Sample was sent	other	No	No	No	No	No	No	Full time Paediatrician	Negative for TB		Negative				No	Age more than 1 year			Equal or more than 1 week
Sheopur	Vijaypur	24	Male	Not recorded	Not recorded	AWW/CDPO	Not Recorded	No	No	Yes	No	Yes	No	Yes	No	No Sample was sent	other	No	No	No	No	No	No	Full time Paediatrician	Negative for TB		Negative				No	Age more than 1 year			Equal or more than 1 week
Sheopur	Vijaypur	24	Female	Not recorded	Not recorded	AWW/CDPO	Not Recorded	No	No	Yes	No	Yes	No	Yes	No	No Sample was sent	other	No	No	No	No	No	No	Full time Paediatrician	Negative for TB		Negative				No	Age more than 1 year			Equal or more than 1 week
Sheopur	Vijaypur	24	Male	Not recorded	Not recorded	AWW/CDPO	Not Recorded	No	No	Yes	No	Yes	No	Yes	No	No Sample was sent	other	No	No	No	No	No	No	Full time Paediatrician	Negative for TB		Negative				No	Age more than 1 year			Equal or more than 1 week
Sheopur	DH_Sheopur	24	Female	Not recorded	Not recorded	AWW/CDPO	Not Recorded	No	No	Yes	No	Yes	Yes	No	No	No Sample was sent	other	No	No	No	No	No	No	Full time Paediatrician	Negative for TB		Negative				No	Age more than 1 year			Equal or more than 1 week
Sheopur	DH_Sheopur	24	Male	Not recorded	Not recorded	AWW/CDPO	Not Recorded	No	No	Yes	No	Yes	Yes	Yes	No	No Sample was sent	other	No	No	No	No	No	No	Full time Paediatrician	Negative for TB		Negative				No	Age more than 1 year			Equal or more than 1 week
Sheopur	Karahal	24	Male	Not recorded	Not recorded	AWW/CDPO	Not Recorded	No	No	Yes	No	Yes	No	Yes	No	No Sample was sent	other	No	No	No	No	No	No	Full time Paediatrician	Negative for TB		Negative				No	Age more than 1 year			Equal or more than 1 week
Sheopur	DH_Sheopur	24	Male	Not recorded	Not recorded	AWW/CDPO	Not Recorded	No	No	Yes	No	Yes	Yes	Yes	No	No Sample was sent	other	No	No	No	No	No	No	Full time Paediatrician	Negative for TB		Negative				No	Age more than 1 year			Equal or more than 1 week
Sheopur	DH_Sheopur	24	Male	Not recorded	Not recorded	AWW/CDPO	Not Recorded	No	No	Yes	No	Yes	Yes	Yes	No	No Sample was sent	other	No	No	No	No	No	No	Full time Paediatrician	Negative for TB		Negative				No	Age more than 1 year			Equal or more than 1 week
Sheopur	Baroda	24	Male	Not recorded	Not recorded	AWW/CDPO	Not Recorded	No	No	Yes	No	Yes	No	Yes	No	No Sample was sent	other	No	No	No	No	No	No	Full time Paediatrician	Negative for TB		Negative				No	Age more than 1 year			Equal or more than 1 week
Sheopur	DH_Sheopur	24	Male	Not recorded	Not recorded	AWW/CDPO	Not Recorded	No	No	Yes	No	Yes	Yes	Yes	No	No Sample was sent	other	No	No	No	No	No	No	Full time Paediatrician	Negative for TB		Negative				No	Age more than 1 year			Equal or more than 1 week
Sheopur	DH_Sheopur	24	Male	Not recorded	Not recorded	AWW/CDPO	Not Recorded	No	No	Yes	No	Yes	Yes	Yes	No	No Sample was sent	other	No	No	No	No	No	No	Full time Paediatrician	Negative for TB		Negative				No	Age more than 1 year			Equal or more than 1 week
Sheopur	DH_Sheopur	24	Female	Not recorded	Not recorded	AWW/CDPO	Not Recorded	No	No	Yes	No	Yes	Yes	Yes	No	No Sample was sent	other	No	No	No	No	No	No	Full time Paediatrician	Negative for TB		Negative				No	Age more than 1 year			Equal or more than 1 week
Sheopur	DH_Sheopur	24	Female	Not recorded	Not recorded	AWW/CDPO	Not Recorded	No	No	Yes	No	Yes	Yes	Yes	No	No Sample was sent	other	No	No	No	No	No	No	Full time Paediatrician	Negative for TB		Negative				No	Age more than 1 year			Equal or more than 1 week
Sheopur	DH_Sheopur	24	Male	Not recorded	Not recorded	AWW/CDPO	Not Recorded	No	No	Yes	No	Yes	Yes	Yes	No	No Sample was sent	other	No	No	No	No	No	No	Full time Paediatrician	Negative for TB		Negative				No	Age more than 1 year			Equal or more than 1 week
Sheopur	Vijaypur	24	Male	Not recorded	Not recorded	AWW/CDPO	Not Recorded	No	No	Yes	No	Yes	No	Yes	No	No Sample was sent	other	No	No	No	No	No	No	Full time Paediatrician	Negative for TB		Negative				No	Age more than 1 year			Equal or more than 1 week
Sheopur	DH_Sheopur	24	Male	Not recorded	Not recorded	AWW/CDPO	Not Recorded	No	No	Yes	No	Yes	Yes	No	No	No Sample was sent	other	No	No	No	No	No	No	Full time Paediatrician	Negative for TB		Negative				No	Age more than 1 year			Equal or more than 1 week
Sheopur	Vijaypur	24	Female	Not recorded	Not recorded	AWW/CDPO	Not Recorded	No	No	Yes	No	Yes	No	Yes	No	No Sample was sent	other	No	No	No	No	No	No	Full time Paediatrician	Negative for TB		Negative				No	Age more than 1 year			Equal or more than 1 week
Sheopur	Baroda	24	Male	Not recorded	Not recorded	AWW/CDPO	Not Recorded	No	No	Yes	No	Yes	No	Yes	No	No Sample was sent	other	No	No	No	No	No	No	Full time Paediatrician	Negative for TB		Negative				No	Age more than 1 year			Equal or more than 1 week
Sheopur	Vijaypur	24	Female	Not recorded	Not recorded	AWW/CDPO	Not Recorded	No	No	Yes	No	Yes	No	Yes	No	No Sample was sent	other	No	No	No	No	No	No	Full time Paediatrician	Diagnosis couldnot be established	Absent at the time of screening	Absent at the time of screening				No	Age more than 1 year			Equal or more than 1 week
Sheopur	Karahal	24	Female	Not recorded	BPL	AWW/CDPO	Not Recorded	No	No	Yes	No	Yes	No	Yes	No	No Sample was sent	other	No	No	No	No	No	No	Full time Paediatrician	Negative for TB		Negative				No	Age more than 1 year			Equal or more than 1 week
Sheopur	Karahal	24	Male	Not recorded	BPL	AWW/CDPO	Not Recorded	No	No	Yes	No	Yes	No	Yes	No	No Sample was sent	other	No	No	No	No	No	No	Full time Paediatrician	Negative for TB		Negative				No	Age more than 1 year			Equal or more than 1 week
Sheopur	Baroda	24	Male	Not recorded	Not recorded	Medical Practitioners/OPD	Not Recorded	No	No	Yes	No	Yes	No	Yes	No	No Sample was sent	other	No	No	No	No	No	No	Full time Paediatrician	Negative for TB		Negative				No	Age more than 1 year			Equal or more than 1 week
Sheopur	DH_Sheopur	24	Male	Not recorded	Not recorded	AWW/CDPO	Not Recorded	No	No	Yes	No	No	No	No	No	No Sample was sent	other	No	No	No	No	No	No	Full time Paediatrician	Diagnosis couldnot be established	Absent at the time of screening	Absent at the time of screening				No	Age more than 1 year			Equal or more than 1 week
Sheopur	Vijaypur	24	Female	Not recorded	Not recorded	AWW/CDPO	Not Recorded	No	No	Yes	Yes	Yes	No	No	No	No Sample was sent	other	No	No	No	No	No	No	Full time Paediatrician	Negative for TB		Negative				No	Age more than 1 year			Equal or more than 1 week
Sheopur	Karahal	24	Female	Not recorded	BPL	AWW/CDPO	Not Recorded	No	No	Yes	No	Yes	No	Yes	No	No Sample was sent	other	No	No	No	No	No	No	Full time Paediatrician	Negative for TB		Negative				No	Age more than 1 year			Equal or more than 1 week
Sheopur	DH_Sheopur	24	Male	Not recorded	Not recorded	AWW/CDPO	Not Recorded	No	No	Yes	No	Yes	Yes	Yes	No	No Sample was sent	other	No	No	No	No	No	No	Full time Paediatrician	Negative for TB		Negative				No	Age more than 1 year			Equal or more than 1 week
Sheopur	Vijaypur	24	Male	Not recorded	Not recorded	AWW/CDPO	Not Recorded	No	No	Yes	No	Yes	No	Yes	No	No Sample was sent	other	No	No	No	No	No	No	Full time Paediatrician	Negative for TB		Negative				No	Age more than 1 year			Equal or more than 1 week
Sheopur	Karahal	24	Female	Not recorded	BPL	AWW/CDPO	Not Recorded	No	No	Yes	No	Yes	No	Yes	No	No Sample was sent	other	No	No	No	No	No	No	Full time Paediatrician	Diagnosis couldnot be established	Transfer to higher facility	Transfer to higher facility				No	Age more than 1 year			Equal or more than 1 week
Sheopur	Baroda	24	Male	Not recorded	Not recorded	AWW/CDPO	Not Recorded	No	No	Yes	No	Yes	No	Yes	No	No Sample was sent	other	No	No	No	No	No	No	Full time Paediatrician	Negative for TB		Negative				No	Age more than 1 year			Equal or more than 1 week
Sheopur	DH_Sheopur	24	Male	Not recorded	Not recorded	Medical Practitioners/OPD	Not Recorded	No	No	Yes	No	Yes	Yes	Yes	Yes	Gastric Aspirate	CXR	No	No	No	Yes	No	Yes	Full time Paediatrician	Emperical TB (on the basis of MT or CXR only)		Microbiologically confirm TB	2017-02-09	Not Recorded		No	Age more than 1 year	0	0	Less than 1 week
Sheopur	Karahal	24	Male	Not recorded	Not recorded	AWW/CDPO	Not Recorded	No	No	Yes	No	Yes	No	Yes	No	No Sample was sent	other	No	No	No	No	No	No	Full time Paediatrician	Negative for TB		Negative				No	Age more than 1 year			Equal or more than 1 week
Sheopur	Baroda	24	Male	Not recorded	Not recorded	AWW/CDPO	Not Recorded	No	No	Yes	No	Yes	No	Yes	No	No Sample was sent	other	No	No	No	No	No	No	Full time Paediatrician	Negative for TB		Negative				No	Age more than 1 year			Equal or more than 1 week
Sheopur	DH_Sheopur	24	Male	Not recorded	Not recorded	AWW/CDPO	Not Recorded	No	No	Yes	No	Yes	Yes	Yes	No	No Sample was sent	other	No	No	No	No	No	No	Full time Paediatrician	Negative for TB		Negative				No	Age more than 1 year			Equal or more than 1 week
Sheopur	Vijaypur	24	Male	Not recorded	Not recorded	AWW/CDPO	Not Recorded	No	No	Yes	Yes	Yes	No	No	No	No Sample was sent	other	No	No	No	No	No	No	Full time Paediatrician	Negative for TB		Negative				No	Age more than 1 year			Equal or more than 1 week
Sheopur	DH_Sheopur	24	Female	Not recorded	Not recorded	AWW/CDPO	Not Recorded	No	No	Yes	No	Yes	Yes	Yes	No	No Sample was sent	other	No	No	No	No	No	No	Full time Paediatrician	Negative for TB		Negative				No	Age more than 1 year			Equal or more than 1 week
Sagar	Bina	23	Female	Not recorded	Not recorded	AWW/CDPO	Not Recorded	No	No	No	Yes	Yes	Yes	Yes	No	No Sample was sent	other	No	No	No	No	No	No	Full time Paediatrician	Negative for TB		Negative				No	Age more than 1 year			Equal or more than 1 week
Sagar	Khurai	23	Female	Not recorded	Not recorded	AWW/CDPO	Not Recorded	No	No	No	No	Yes	No	Yes	No	No Sample was sent	other	No	No	No	No	No	No	Full time Paediatrician	Negative for TB		Negative				No	Age more than 1 year			Equal or more than 1 week
Sagar	Khurai	23	Female	Rural	Not recorded	AWW/CDPO	Not Recorded	No	No	No	No	Yes	Yes	Yes	No	No Sample was sent	other	No	No	No	No	No	No	Full time Paediatrician	Negative for TB		Negative				No	Age more than 1 year			Equal or more than 1 week
Sagar	DH_Sagar(SMTU)	23	Male	Not recorded	Not recorded	Not Recorded	Not Recorded	No	No	No	No	No	Yes	Yes	No	No Sample was sent	other	No	No	No	No	No	No	Full time Paediatrician	Negative for TB		Negative				No	Age more than 1 year			Equal or more than 1 week
Sagar	Godhakota	23	Female	Not recorded	Not recorded	Self Referred	Not Recorded	No	No	Yes	No	Yes	No	No	No	No Sample was sent	History	Yes	No	No	No	No	No	Full time Paediatrician	Negative for TB		Negative				No	Age more than 1 year			Equal or more than 1 week
Sagar	Godhakota	23	Female	Not recorded	Not recorded	AWW/CDPO	Not Recorded	No	No	Yes	No	Yes	No	No	No	No Sample was sent	History	Yes	No	No	No	No	No	Full time Paediatrician	Negative for TB		Negative				No	Age more than 1 year			Equal or more than 1 week
Sagar	Bina	23	Male	Not recorded	Not recorded	AWW/CDPO	Not Recorded	No	No	No	Yes	Yes	Yes	Yes	No	No Sample was sent	other	No	No	No	No	No	No	Full time Paediatrician	Negative for TB		Negative				No	Age more than 1 year			Equal or more than 1 week
Sagar	Khurai	23	Female	Not recorded	APL	AWW/CDPO	Not Recorded	No	No	No	No	Yes	No	Yes	No	No Sample was sent	other	No	No	No	No	No	No	Full time Paediatrician	Negative for TB		Negative				No	Age more than 1 year			Equal or more than 1 week
Sagar	Khurai	23	Male	Not recorded	Not recorded	AWW/CDPO	Not Recorded	No	No	No	No	Yes	Yes	Yes	No	No Sample was sent	other	No	No	No	No	No	No	Full time Paediatrician	Negative for TB		Negative				No	Age more than 1 year			Equal or more than 1 week
Sagar	DH_Sagar(SMTU)	23	Male	Not recorded	Not recorded	Not Recorded	Not Recorded	No	No	Yes	No	No	Yes	Yes	No	No Sample was sent	other	No	No	No	No	No	No	Full time Paediatrician	Negative for TB		Negative				No	Age more than 1 year			Equal or more than 1 week
Sagar	Godhakota	23	Male	Not recorded	Not recorded	Self Referred	Not Recorded	No	No	Yes	No	Yes	No	No	No	No Sample was sent	History	Yes	No	No	No	No	No	Full time Paediatrician	Negative for TB		Negative				No	Age more than 1 year			Equal or more than 1 week
Sagar	Godhakota	23	Male	Not recorded	Not recorded	AWW/CDPO	Not Recorded	No	No	Yes	No	Yes	No	No	No	No Sample was sent	History	Yes	No	No	No	No	No	Full time Paediatrician	Negative for TB		Negative				No	Age more than 1 year			Equal or more than 1 week
Sagar	Malthon	23	Female	Rural	Not recorded	Not Recorded	Not Recorded	No	No	No	No	No	No	Yes	Yes	Sputum	other	No	No	No	No	No	No	Full time Paediatrician	Negative for TB		Negative				No	Age more than 1 year			Equal or more than 1 week
Sagar	Godhakota	23	Male	Not recorded	Not recorded	AWW/CDPO	Not Recorded	No	No	Yes	Yes	Yes	No	No	No	No Sample was sent	History	Yes	No	No	No	No	No	Full time Paediatrician	Negative for TB		Negative				No	Age more than 1 year			Equal or more than 1 week
Sagar	DH_Sagar(SMTU)	23	Female	Not recorded	Not recorded	Not Recorded	Not Recorded	No	No	No	No	No	Yes	Yes	No	No Sample was sent	other	No	No	No	No	No	No	Full time Paediatrician	Negative for TB		Negative				No	Age more than 1 year			Equal or more than 1 week
Sagar	Bina	23	Female	Not recorded	Not recorded	AWW/CDPO	Not Recorded	No	No	No	Yes	Yes	Yes	No	No	No Sample was sent	other	No	No	No	No	No	No	Full time Paediatrician	Negative for TB		Negative				No	Age more than 1 year			Equal or more than 1 week
Sagar	Bina	23	Female	Not recorded	Not recorded	AWW/CDPO	Not Recorded	No	No	No	Yes	Yes	Yes	Yes	Yes	Sputum	Mountoux	No	No	No	No	Yes	Yes	Full time Paediatrician	TB (Pul/EP)		Microbiologically confirm TB	2017-06-11	Continue		No	Age more than 1 year	12	12	Equal or more than 1 week
Sagar	Godhakota	23	Female	Not recorded	Not recorded	AWW/CDPO	Not Recorded	No	No	Yes	No	Yes	No	No	No	No Sample was sent	History	Yes	No	No	No	No	No	Full time Paediatrician	Negative for TB		Negative				No	Age more than 1 year			Equal or more than 1 week
Sagar	Godhakota	23	Female	Not recorded	Not recorded	AWW/CDPO	Not Recorded	No	No	Yes	Yes	Yes	No	No	No	No Sample was sent	History	Yes	No	No	No	No	No	Full time Paediatrician	Negative for TB		Negative				No	Age more than 1 year			Equal or more than 1 week
Sagar	DH_Sagar(SMTU)	23	Male	Not recorded	Not recorded	Not Recorded	Not Recorded	No	No	Yes	No	No	No	Yes	No	No Sample was sent	other	No	No	No	No	No	No	Full time Paediatrician	Negative for TB		Negative				No	Age more than 1 year			Equal or more than 1 week
Sagar	Khurai	23	Male	Not recorded	Not recorded	Paramedical Workers	Not Recorded	No	No	No	No	Yes	No	Yes	No	No Sample was sent	other	No	No	No	No	No	No	Full time Paediatrician	Negative for TB		Negative				No	Age more than 1 year			Equal or more than 1 week
Sagar	DH_Sagar(SMTU)	23	Female	Not recorded	BPL	AWW/CDPO	Not Recorded	No	No	No	No	No	Yes	Yes	No	No Sample was sent	other	No	No	No	No	No	No	Full time Paediatrician	Negative for TB		Negative				No	Age more than 1 year			Equal or more than 1 week
Sagar	DH_Sagar(SMTU)	23	Male	Not recorded	Not recorded	Not Recorded	Not Recorded	No	No	Yes	Yes	No	Yes	Yes	No	No Sample was sent	CXR	No	No	No	Yes	No	No	Full time Paediatrician	Negative for TB		Negative				No	Age more than 1 year			Equal or more than 1 week
Sagar	Godhakota	23	Male	Not recorded	Not recorded	AWW/CDPO	Not Recorded	No	No	Yes	No	Yes	No	No	No	No Sample was sent	History	Yes	No	No	No	No	No	Full time Paediatrician	Negative for TB		Negative				No	Age more than 1 year			Equal or more than 1 week
Sagar	Khurai	23	Male	Rural	Not recorded	AWW/CDPO	Not Recorded	No	No	No	No	Yes	No	Yes	No	No Sample was sent	other	No	No	No	No	No	No	Full time Paediatrician	Negative for TB		Negative				No	Age more than 1 year			Equal or more than 1 week
Sagar	Godhakota	23	Female	Not recorded	Not recorded	AWW/CDPO	Not Recorded	No	No	Yes	No	Yes	No	No	No	No Sample was sent	History	Yes	No	No	No	No	No	Full time Paediatrician	Negative for TB		Negative				No	Age more than 1 year			Equal or more than 1 week
Sagar	DH_Sagar(SMTU)	23	Male	Not recorded	Not recorded	Medical Practitioners/OPD	Not Recorded	No	No	No	No	No	Yes	Yes	No	No Sample was sent	other	No	No	No	No	No	No	Full time Paediatrician	Negative for TB		Negative				No	Age more than 1 year			Equal or more than 1 week
Sheopur	Baroda	23	Female	Not recorded	Not recorded	AWW/CDPO	Not Recorded	No	No	Yes	No	Yes	No	Yes	No	No Sample was sent	other	No	No	No	No	No	No	Full time Paediatrician	Negative for TB		Negative				No	Age more than 1 year			Equal or more than 1 week
Sheopur	Vijaypur	23	Male	Not recorded	Not recorded	AWW/CDPO	Not Recorded	No	No	Yes	No	Yes	No	Yes	No	No Sample was sent	other	No	No	No	No	No	No	Full time Paediatrician	Negative for TB		Negative				No	Age more than 1 year			Equal or more than 1 week
Sheopur	DH_Sheopur	23	Female	Not recorded	Not recorded	AWW/CDPO	Not Recorded	No	No	Yes	No	Yes	Yes	Yes	No	No Sample was sent	other	No	No	No	No	No	No	Full time Paediatrician	Negative for TB		Negative				No	Age more than 1 year			Equal or more than 1 week
Sheopur	Vijaypur	23	Male	Not recorded	Not recorded	AWW/CDPO	Not Recorded	No	No	Yes	No	Yes	No	Yes	No	No Sample was sent	other	No	No	No	No	No	No	Full time Paediatrician	Negative for TB		Negative				No	Age more than 1 year			Equal or more than 1 week
Sheopur	Vijaypur	23	Female	Not recorded	Not recorded	AWW/CDPO	Not Recorded	No	No	Yes	No	Yes	No	Yes	No	No Sample was sent	other	No	No	No	No	No	No	Full time Paediatrician	Negative for TB		Negative				No	Age more than 1 year			Equal or more than 1 week
Sheopur	DH_Sheopur	23	Male	Not recorded	Not recorded	AWW/CDPO	Not Recorded	No	No	Yes	No	Yes	Yes	Yes	No	No Sample was sent	other	No	No	No	No	No	No	Full time Paediatrician	Negative for TB		Negative				No	Age more than 1 year			Equal or more than 1 week
Sheopur	Vijaypur	23	Female	Not recorded	Not recorded	AWW/CDPO	Not Recorded	No	No	Yes	No	Yes	No	Yes	No	No Sample was sent	other	No	No	No	No	No	No	Full time Paediatrician	Negative for TB		Negative				No	Age more than 1 year			Equal or more than 1 week
Sheopur	DH_Sheopur	23	Female	Not recorded	Not recorded	AWW/CDPO	Not Recorded	No	No	Yes	No	No	No	No	No	No Sample was sent	other	No	No	No	No	No	No	Full time Paediatrician	Diagnosis couldnot be established	Absent at the time of screening	Absent at the time of screening				No	Age more than 1 year			Equal or more than 1 week
Sheopur	Karahal	23	Female	Not recorded	Not recorded	AWW/CDPO	Not Recorded	No	No	Yes	No	Yes	No	Yes	No	No Sample was sent	other	No	No	No	No	No	No	Full time Paediatrician	Diagnosis couldnot be established	Transfer to higher facility	Transfer to higher facility				No	Age more than 1 year			Equal or more than 1 week
Sheopur	DH_Sheopur	23	Male	Not recorded	Not recorded	AWW/CDPO	Not Recorded	No	No	Yes	No	Yes	Yes	Yes	No	No Sample was sent	other	No	No	No	No	No	No	Full time Paediatrician	Negative for TB		Negative				No	Age more than 1 year			Equal or more than 1 week
Sheopur	DH_Sheopur	23	Male	Not recorded	Not recorded	AWW/CDPO	Not Recorded	No	No	Yes	No	Yes	Yes	Yes	No	No Sample was sent	other	No	No	No	No	No	No	Full time Paediatrician	Negative for TB		Negative				No	Age more than 1 year			Equal or more than 1 week
Sheopur	Vijaypur	23	Male	Not recorded	Not recorded	AWW/CDPO	Not Recorded	No	No	Yes	No	Yes	No	Yes	No	No Sample was sent	other	No	No	No	No	No	No	Full time Paediatrician	Negative for TB		Negative				No	Age more than 1 year			Equal or more than 1 week
Sheopur	DH_Sheopur	23	Male	Not recorded	Not recorded	AWW/CDPO	Not Recorded	No	No	Yes	No	Yes	Yes	Yes	No	No Sample was sent	other	No	No	No	No	No	No	Full time Paediatrician	Negative for TB		Negative				No	Age more than 1 year			Equal or more than 1 week
Sheopur	Karahal	23	Female	Not recorded	BPL	Paramedical Workers	Not Recorded	No	No	Yes	No	Yes	No	Yes	No	No Sample was sent	other	No	No	No	No	No	No	Full time Paediatrician	Negative for TB		Negative				No	Age more than 1 year			Equal or more than 1 week
Sheopur	Vijaypur	23	Female	Not recorded	BPL	AWW/CDPO	Not Recorded	No	No	Yes	No	Yes	No	Yes	Yes	Sputum	Mountoux	No	No	No	No	Yes	Yes	Full time Paediatrician	TB (Pul/EP)		Microbiologically confirm TB	7/28/2017	Treatment Completed	1/24/2018	No	Age more than 1 year	3	3	Less than 1 week
Sheopur	DH_Sheopur	23	Female	Not recorded	Not recorded	AWW/CDPO	Not Recorded	No	No	Yes	No	Yes	Yes	Yes	No	No Sample was sent	other	No	No	No	No	No	No	Full time Paediatrician	Negative for TB		Negative				No	Age more than 1 year			Equal or more than 1 week
Sheopur	Vijaypur	23	Male	Not recorded	Not recorded	AWW/CDPO	Not Recorded	No	No	Yes	No	Yes	No	Yes	No	No Sample was sent	other	No	No	No	No	No	No	Full time Paediatrician	Negative for TB		Negative				No	Age more than 1 year			Equal or more than 1 week
Sheopur	Vijaypur	23	Female	Not recorded	Not recorded	AWW/CDPO	Not Recorded	No	No	Yes	Yes	Yes	No	Yes	No	No Sample was sent	other	No	No	No	No	No	No	Full time Paediatrician	Negative for TB		Negative				No	Age more than 1 year			Equal or more than 1 week
Sheopur	Vijaypur	23	Male	Not recorded	Not recorded	AWW/CDPO	Not Recorded	No	No	Yes	No	Yes	No	Yes	No	No Sample was sent	other	No	No	No	No	No	No	Full time Paediatrician	Negative for TB		Negative				No	Age more than 1 year			Equal or more than 1 week
Sheopur	Vijaypur	23	Female	Not recorded	Not recorded	AWW/CDPO	Not Recorded	No	No	Yes	No	Yes	No	Yes	No	No Sample was sent	other	No	No	No	No	No	No	Full time Paediatrician	Negative for TB		Negative				No	Age more than 1 year			Equal or more than 1 week
Sagar	DH_Sagar(SMTU)	22	Male	Not recorded	Not recorded	Not Recorded	Not Recorded	No	No	Yes	Yes	No	Yes	No	Yes	Gastric Aspirate	CXR	No	No	No	Yes	No	Yes	Full time Paediatrician	Diagnosis couldnot be established	Absent at the time of start of t/t	Microbiologically confirm TB	2020-01-01			No	Age more than 1 year	777		Equal or more than 1 week
Sagar	Khurai	22	Male	Not recorded	Not recorded	AWW/CDPO	Not Recorded	No	No	No	No	Yes	Yes	Yes	No	No Sample was sent	other	No	No	No	No	No	No	Full time Paediatrician	Negative for TB		Negative				No	Age more than 1 year			Equal or more than 1 week
Sagar	DH_Sagar(SMTU)	22	Male	Not recorded	Not recorded	Not Recorded	Not Recorded	No	No	No	No	No	Yes	No	No	No Sample was sent	other	No	No	No	No	No	No	Full time Paediatrician	Diagnosis couldnot be established	Absent at the time of screening	Absent at the time of screening				No	Age more than 1 year			Equal or more than 1 week
Sagar	Bina	22	Female	Not recorded	Not recorded	AWW/CDPO	Not Recorded	No	Yes	Yes	Yes	Yes	Yes	Yes	Yes	Sputum	CXR	No	No	No	Yes	No	Yes	Full time Paediatrician	TB (Pul/EP)		Microbiologically confirm TB	2018-02-01	Continue		No	Age more than 1 year	5	5	Less than 1 week
Sagar	Godhakota	22	Male	Not recorded	Not recorded	Self Referred	Not Recorded	No	No	Yes	Yes	Yes	No	No	No	No Sample was sent	History	Yes	No	No	No	No	No	Full time Paediatrician	Negative for TB		Negative				No	Age more than 1 year			Equal or more than 1 week
Sagar	DH_Sagar(SMTU)	22	Male	Not recorded	Not recorded	AWW/CDPO	Not Recorded	No	No	Yes	Yes	No	Yes	Yes	No	No Sample was sent	other	No	No	No	No	No	No	Full time Paediatrician	Negative for TB		Negative				No	Age more than 1 year			Equal or more than 1 week
Sagar	Bina	22	Female	Not recorded	Not recorded	AWW/CDPO	Not Recorded	No	Yes	Yes	Yes	Yes	Yes	Yes	Yes	Sputum	CXR Mountoux	No	No	No	Yes	Yes	Yes	Full time Paediatrician	TB (Pul/EP)		Microbiologically confirm TB	4/19/2017	Treatment Completed	10/19/2017	No	Age more than 1 year	2	2	Less than 1 week
Sagar	Bina	22	Female	Not recorded	Not recorded	AWW/CDPO	Not Recorded	No	No	No	Yes	Yes	Yes	Yes	Yes	Sputum	Mountoux	No	No	No	No	Yes	Yes	Full time Paediatrician	TB (Pul/EP)		Microbiologically confirm TB	7/24/2017	Treatment Completed	1/21/2018	No	Age more than 1 year	9	9	Equal or more than 1 week
Sagar	Khurai	22	Male	Not recorded	Not recorded	AWW/CDPO	Not Recorded	No	No	No	No	Yes	Yes	Yes	Yes	Sputum	Mountoux	No	No	No	No	Yes	Yes	Full time Paediatrician	TB (Pul/EP)		Microbiologically confirm TB	11/27/2017	Continue		No	Age more than 1 year	18	18	Equal or more than 1 week
Sagar	DH_Sagar(SMTU)	22	Female	Not recorded	Not recorded	AWW/CDPO	Not Recorded	No	No	No	No	No	Yes	Yes	No	No Sample was sent	other	No	No	No	No	No	No	Full time Paediatrician	Negative for TB		Negative				No	Age more than 1 year			Equal or more than 1 week
Sagar	Godhakota	22	Female	Not recorded	Not recorded	Self Referred	Not Recorded	No	No	Yes	No	Yes	No	No	No	No Sample was sent	History	Yes	No	No	No	No	No	Full time Paediatrician	Negative for TB		Negative				No	Age more than 1 year			Equal or more than 1 week
Sagar	Godhakota	22	Female	Not recorded	Not recorded	AWW/CDPO	Not Recorded	No	No	Yes	No	Yes	No	No	No	No Sample was sent	History	Yes	No	No	No	No	No	Full time Paediatrician	Negative for TB		Negative				No	Age more than 1 year			Equal or more than 1 week
Sagar	Godhakota	22	Male	Not recorded	Not recorded	AWW/CDPO	Not Recorded	No	No	Yes	No	Yes	No	No	No	No Sample was sent	History	Yes	No	No	No	No	No	Full time Paediatrician	Negative for TB		Negative				No	Age more than 1 year			Equal or more than 1 week
Sagar	Khurai	22	Male	Not recorded	Not recorded	AWW/CDPO	Not Recorded	No	No	No	No	Yes	Yes	Yes	No	No Sample was sent	other	No	No	No	No	No	No	Full time Paediatrician	Negative for TB		Negative				No	Age more than 1 year			Equal or more than 1 week
Sagar	Bina	22	Female	Not recorded	Not recorded	Medical Practitioners/OPD	Not Recorded	No	No	No	Yes	Yes	Yes	Yes	No	No Sample was sent	other	No	No	No	No	No	No	Full time Paediatrician	Negative for TB		Negative				No	Age more than 1 year			Equal or more than 1 week
Sheopur	Vijaypur	22	Female	Not recorded	Not recorded	AWW/CDPO	Not Recorded	No	No	Yes	Yes	Yes	No	No	No	No Sample was sent	other	No	No	No	No	No	No	Full time Paediatrician	Negative for TB		Negative				No	Age more than 1 year			Equal or more than 1 week
Sheopur	Karahal	22	Female	Not recorded	BPL	Paramedical Workers	Not Recorded	No	No	Yes	No	Yes	No	Yes	No	No Sample was sent	other	No	No	No	No	No	No	Full time Paediatrician	Negative for TB		Negative				No	Age more than 1 year			Equal or more than 1 week
Sheopur	DH_Sheopur	22	Male	Not recorded	Not recorded	AWW/CDPO	Not Recorded	No	No	Yes	No	Yes	Yes	Yes	No	No Sample was sent	other	No	No	No	No	No	No	Full time Paediatrician	Negative for TB		Negative				No	Age more than 1 year			Equal or more than 1 week
Sheopur	DH_Sheopur	22	Female	Not recorded	Not recorded	AWW/CDPO	Not Recorded	No	No	Yes	No	Yes	Yes	Yes	No	No Sample was sent	other	No	No	No	No	No	No	Full time Paediatrician	Negative for TB		Negative				No	Age more than 1 year			Equal or more than 1 week
Sheopur	Karahal	22	Female	Not recorded	BPL	AWW/CDPO	Not Recorded	No	No	Yes	No	Yes	No	Yes	No	No Sample was sent	other	No	No	No	No	No	No	Full time Paediatrician	Negative for TB		Negative				No	Age more than 1 year			Equal or more than 1 week
Sheopur	Vijaypur	22	Female	Not recorded	Not recorded	AWW/CDPO	Not Recorded	No	No	Yes	Yes	Yes	No	Yes	No	No Sample was sent	other	No	No	No	No	No	No	Full time Paediatrician	Negative for TB		Negative				No	Age more than 1 year			Equal or more than 1 week
Sheopur	DH_Sheopur	22	Female	Not recorded	Not recorded	AWW/CDPO	Not Recorded	No	No	Yes	No	Yes	Yes	Yes	No	No Sample was sent	other	No	No	No	No	No	No	Full time Paediatrician	Negative for TB		Negative				No	Age more than 1 year			Equal or more than 1 week
Sheopur	Karahal	22	Female	Not recorded	BPL	AWW/CDPO	Not Recorded	No	No	Yes	No	Yes	No	Yes	No	No Sample was sent	other	No	No	No	No	No	No	Full time Paediatrician	Negative for TB		Negative				No	Age more than 1 year			Equal or more than 1 week
Sheopur	Baroda	22	Male	Not recorded	Not recorded	AWW/CDPO	Not Recorded	No	No	Yes	No	Yes	No	Yes	No	No Sample was sent	other	No	No	No	No	No	No	Full time Paediatrician	Negative for TB		Negative				No	Age more than 1 year			Equal or more than 1 week
Sheopur	Vijaypur	22	Male	Not recorded	Not recorded	AWW/CDPO	Not Recorded	No	No	Yes	No	Yes	No	Yes	No	No Sample was sent	other	No	No	No	No	No	No	Full time Paediatrician	Negative for TB		Negative				No	Age more than 1 year			Equal or more than 1 week
Sheopur	Vijaypur	22	Female	Not recorded	Not recorded	AWW/CDPO	Not Recorded	No	No	Yes	No	Yes	No	Yes	No	No Sample was sent	other	No	No	No	No	No	No	Full time Paediatrician	Negative for TB		Negative				No	Age more than 1 year			Equal or more than 1 week
Sheopur	Baroda	22	Female	Not recorded	Not recorded	AWW/CDPO	Not Recorded	No	No	Yes	No	Yes	No	Yes	No	No Sample was sent	other	No	No	No	No	No	No	Full time Paediatrician	Negative for TB		Negative				No	Age more than 1 year			Equal or more than 1 week
Sheopur	Baroda	22	Male	Not recorded	Not recorded	AWW/CDPO	Not Recorded	No	No	Yes	No	Yes	No	Yes	No	No Sample was sent	other	No	No	No	No	No	No	Full time Paediatrician	Negative for TB		Negative				No	Age more than 1 year			Equal or more than 1 week
Sheopur	DH_Sheopur	22	Male	Not recorded	Not recorded	AWW/CDPO	Not Recorded	No	No	Yes	No	Yes	Yes	Yes	Yes	Sputum	CXR	No	No	No	Yes	No	Yes	Full time Paediatrician	Emperical TB (on the basis of MT or CXR only)		Microbiologically confirm TB	9/19/2017	Not Recorded		No	Age more than 1 year	4	4	Less than 1 week
Sheopur	Karahal	22	Male	Not recorded	BPL	AWW/CDPO	Not Recorded	No	No	Yes	No	Yes	No	Yes	No	No Sample was sent	other	No	No	No	No	No	No	Full time Paediatrician	Negative for TB		Negative				No	Age more than 1 year			Equal or more than 1 week
Sheopur	DH_Sheopur	22	Male	Not recorded	Not recorded	AWW/CDPO	Not Recorded	No	No	Yes	No	Yes	Yes	Yes	No	No Sample was sent	other	No	No	No	No	No	No	Full time Paediatrician	Negative for TB		Negative				No	Age more than 1 year			Equal or more than 1 week
Sagar	Khurai	21	Female	Rural	Not recorded	AWW/CDPO	Not Recorded	No	No	No	No	Yes	No	Yes	No	No Sample was sent	other	No	No	No	No	No	No	Full time Paediatrician	Negative for TB		Negative				No	Age more than 1 year			Equal or more than 1 week
Sagar	Godhakota	21	Male	Not recorded	Not recorded	AWW/CDPO	Not Recorded	No	No	Yes	Yes	Yes	No	No	No	No Sample was sent	History	Yes	No	No	No	No	No	Full time Paediatrician	Negative for TB		Negative				No	Age more than 1 year			Equal or more than 1 week
Sagar	Godhakota	21	Female	Not recorded	Not recorded	AWW/CDPO	Not Recorded	No	No	Yes	Yes	Yes	No	No	No	No Sample was sent	History	Yes	No	No	No	No	No	Full time Paediatrician	Negative for TB		Negative				No	Age more than 1 year			Equal or more than 1 week
Sagar	Godhakota	21	Male	Not recorded	Not recorded	AWW/CDPO	Not Recorded	No	No	Yes	No	Yes	No	No	No	No Sample was sent	History	Yes	No	No	No	No	No	Full time Paediatrician	Negative for TB		Negative				No	Age more than 1 year			Equal or more than 1 week
Sagar	Godhakota	21	Male	Not recorded	Not recorded	AWW/CDPO	Not Recorded	No	No	Yes	No	Yes	No	No	No	No Sample was sent	History	Yes	No	No	No	No	No	Full time Paediatrician	Negative for TB		Negative				No	Age more than 1 year			Equal or more than 1 week
Sagar	DH_Sagar(SMTU)	21	Female	Not recorded	Not recorded	Not Recorded	Not Recorded	No	No	No	No	No	Yes	Yes	No	No Sample was sent	other	No	No	No	No	No	No	Full time Paediatrician	Negative for TB		Negative				No	Age more than 1 year			Equal or more than 1 week
Sagar	Godhakota	21	Female	Not recorded	Not recorded	AWW/CDPO	Not Recorded	No	No	Yes	Yes	Yes	No	No	No	No Sample was sent	History	Yes	No	No	No	No	No	Full time Paediatrician	Negative for TB		Negative				No	Age more than 1 year			Equal or more than 1 week
Sagar	Khurai	21	Female	Not recorded	Not recorded	AWW/CDPO	Not Recorded	No	No	No	No	Yes	No	Yes	No	No Sample was sent	other	No	No	No	No	No	No	Full time Paediatrician	Negative for TB		Negative				No	Age more than 1 year			Equal or more than 1 week
Sagar	Khurai	21	Male	Not recorded	Not recorded	AWW/CDPO	Not Recorded	No	No	No	No	Yes	Yes	Yes	No	No Sample was sent	other	No	No	No	No	No	No	Full time Paediatrician	Negative for TB		Negative				No	Age more than 1 year			Equal or more than 1 week
Sagar	Bina	21	Female	Not recorded	Not recorded	AWW/CDPO	Not Recorded	No	No	No	Yes	Yes	Yes	Yes	No	No Sample was sent	other	No	No	No	No	No	No	Full time Paediatrician	Negative for TB		Negative				No	Age more than 1 year			Equal or more than 1 week
Sagar	DH_Sagar(SMTU)	21	Male	Not recorded	Not recorded	AWW/CDPO	Not Recorded	No	No	No	No	No	No	No	Yes	Gastric Aspirate	other	No	No	No	No	No	No	Full time Paediatrician	Diagnosis couldnot be established	Absent at the time of screening	Absent at the time of screening				No	Age more than 1 year			Equal or more than 1 week
Sagar	Bina	21	Female	Not recorded	Not recorded	AWW/CDPO	Not Recorded	No	No	No	Yes	Yes	Yes	Yes	No	No Sample was sent	other	No	No	No	No	No	No	Full time Paediatrician	Negative for TB		Negative				No	Age more than 1 year			Equal or more than 1 week
Sagar	DH_Sagar(SMTU)	21	Male	Not recorded	Not recorded	Not Recorded	Not Recorded	No	No	Yes	No	No	Yes	Yes	No	No Sample was sent	CXR	No	No	No	Yes	No	No	Full time Paediatrician	Negative for TB		Negative				No	Age more than 1 year			Equal or more than 1 week
Sagar	Bina	21	Male	Not recorded	Not recorded	AWW/CDPO	Not Recorded	No	No	No	Yes	Yes	Yes	Yes	No	No Sample was sent	other	No	No	No	No	No	No	Full time Paediatrician	Negative for TB		Negative				No	Age more than 1 year			Equal or more than 1 week
Sagar	DH_Sagar(SMTU)	21	Female	Not recorded	Not recorded	Not Recorded	Not Recorded	No	No	No	No	No	Yes	Yes	No	No Sample was sent	CXR	No	No	No	Yes	No	No	Full time Paediatrician	Negative for TB		Negative				No	Age more than 1 year			Equal or more than 1 week
Sagar	Deori	21	Female	Not recorded	Not recorded	AWW/CDPO	Not Recorded	No	No	Yes	No	Yes	No	Yes	No	No Sample was sent	other	No	No	No	No	No	No	Full time Paediatrician	Negative for TB		Negative				No	Age more than 1 year			Equal or more than 1 week
Sagar	Godhakota	21	Female	Not recorded	Not recorded	AWW/CDPO	Not Recorded	No	No	Yes	No	Yes	No	No	No	No Sample was sent	History	Yes	No	No	No	No	No	Full time Paediatrician	Negative for TB		Negative				No	Age more than 1 year			Equal or more than 1 week
Sagar	DH_Sagar(SMTU)	21	Female	Not recorded	Not recorded	Not Recorded	Not Recorded	No	No	No	No	No	No	No	Yes	Gastric Aspirate	other	No	No	No	No	No	No	Full time Paediatrician	Negative for TB	N	Negative				No	Age more than 1 year			Equal or more than 1 week
Sheopur	DH_Sheopur	21	Male	Not recorded	Not recorded	AWW/CDPO	Not Recorded	No	No	Yes	No	Yes	No	Yes	No	No Sample was sent	other	No	No	No	No	No	No	Full time Paediatrician	Negative for TB		Negative				No	Age more than 1 year			Equal or more than 1 week
Sheopur	DH_Sheopur	21	Male	Not recorded	Not recorded	AWW/CDPO	Not Recorded	No	No	Yes	No	Yes	Yes	Yes	Yes	Sputum	CXR	No	No	No	Yes	No	Yes	Full time Paediatrician	TB (Pul/EP)		Microbiologically confirm TB	9/19/2017	Treatment Completed	2018-10-03	No	Age more than 1 year	4	4	Less than 1 week
Sheopur	DH_Sheopur	21	Male	Not recorded	Not recorded	AWW/CDPO	Not Recorded	No	No	Yes	No	Yes	Yes	Yes	No	No Sample was sent	other	No	No	No	No	No	No	Full time Paediatrician	Negative for TB		Negative				No	Age more than 1 year			Equal or more than 1 week
Sheopur	Vijaypur	21	Male	Not recorded	Not recorded	AWW/CDPO	Not Recorded	No	No	Yes	No	Yes	No	Yes	No	No Sample was sent	other	No	No	No	No	No	No	Full time Paediatrician	Negative for TB		Negative				No	Age more than 1 year			Equal or more than 1 week
Sheopur	Karahal	21	Male	Not recorded	Not recorded	Taken to NRC by Ambulance	Not Recorded	No	No	Yes	No	Yes	No	Yes	No	No Sample was sent	other	No	No	No	No	No	No	Full time Paediatrician	Negative for TB		Negative				No	Age more than 1 year			Equal or more than 1 week
Sheopur	Baroda	21	Female	Not recorded	Not recorded	AWW/CDPO	Not Recorded	No	No	Yes	No	Yes	No	Yes	No	No Sample was sent	other	No	No	No	No	No	No	Full time Paediatrician	Negative for TB		Negative				No	Age more than 1 year			Equal or more than 1 week
Sheopur	Karahal	21	Male	Not recorded	Not recorded	AWW/CDPO	Not Recorded	No	No	Yes	No	Yes	No	Yes	No	No Sample was sent	other	No	No	No	No	No	No	Full time Paediatrician	Negative for TB		Negative				No	Age more than 1 year			Equal or more than 1 week
Sheopur	DH_Sheopur	21	Female	Not recorded	Not recorded	AWW/CDPO	Not Recorded	No	No	Yes	No	Yes	Yes	Yes	No	No Sample was sent	other	No	No	No	No	No	No	Full time Paediatrician	Negative for TB		Negative				No	Age more than 1 year			Equal or more than 1 week
Sheopur	Vijaypur	21	Female	Not recorded	Not recorded	AWW/CDPO	Not Recorded	No	No	Yes	No	Yes	No	Yes	No	No Sample was sent	other	No	No	No	No	No	No	Full time Paediatrician	Negative for TB		Negative				No	Age more than 1 year			Equal or more than 1 week
Sheopur	DH_Sheopur	21	Male	Not recorded	Not recorded	Medical Practitioners/OPD	Not Recorded		No	Yes	No	Yes	No	Yes	Yes	Sputum	Mountoux	No	No	No	No	Yes	Yes	Full time Paediatrician	TB (Pul/EP)		Microbiologically confirm TB	2017-06-02	Treatment Completed	2017-07-08	No	Age more than 1 year	9	9	Equal or more than 1 week
Sheopur	Karahal	21	Female	Not recorded	BPL	AWW/CDPO	Not Recorded	No	No	Yes	No	Yes	No	Yes	No	No Sample was sent	other	No	No	No	No	No	No	Full time Paediatrician	Negative for TB		Negative				No	Age more than 1 year			Equal or more than 1 week
Sheopur	Karahal	21	Male	Not recorded	Not recorded	AWW/CDPO	Not Recorded	No	No	Yes	No	Yes	No	Yes	No	No Sample was sent	other	No	No	No	No	No	No	Full time Paediatrician	Negative for TB		Negative				No	Age more than 1 year			Equal or more than 1 week
Sheopur	DH_Sheopur	21	Male	Not recorded	Not recorded	AWW/CDPO	Not Recorded	No	No	Yes	No	Yes	Yes	Yes	No	No Sample was sent	other	No	No	No	No	No	No	Full time Paediatrician	Negative for TB		Negative				No	Age more than 1 year			Equal or more than 1 week
Sheopur	Vijaypur	21	Female	Not recorded	Not recorded	AWW/CDPO	Not Recorded	No	No	Yes	Yes	Yes	No	No	No	No Sample was sent	other	No	No	No	No	No	No	Full time Paediatrician	Negative for TB		Negative				No	Age more than 1 year			Equal or more than 1 week
Sheopur	Karahal	21	Male	Not recorded	Not recorded	AWW/CDPO	Not Recorded	No	No	Yes	No	Yes	No	Yes	No	No Sample was sent	other	No	No	No	No	No	No	Full time Paediatrician	Negative for TB		Negative				No	Age more than 1 year			Equal or more than 1 week
Sheopur	Vijaypur	21	Female	Not recorded	Not recorded	AWW/CDPO	Not Recorded	No	No	Yes	Yes	Yes	No	No	No	No Sample was sent	other	No	No	No	No	No	No	Full time Paediatrician	Negative for TB		Negative				No	Age more than 1 year			Equal or more than 1 week
Sheopur	Karahal	21	Male	Not recorded	Not recorded	AWW/CDPO	Not Recorded	No	No	Yes	No	Yes	No	Yes	No	No Sample was sent	other	No	No	No	No	No	No	Full time Paediatrician	Negative for TB		Negative				No	Age more than 1 year			Equal or more than 1 week
Sheopur	DH_Sheopur	21	Male	Not recorded	Not recorded	AWW/CDPO	Not Recorded	No	No	Yes	No	Yes	No	Yes	No	No Sample was sent	other	No	No	No	No	No	No	Full time Paediatrician	Negative for TB		Negative				No	Age more than 1 year			Equal or more than 1 week
Sheopur	Vijaypur	21	Male	Not recorded	Not recorded	AWW/CDPO	Not Recorded	No	No	Yes	No	Yes	No	Yes	No	No Sample was sent	other	No	No	No	No	No	No	Full time Paediatrician	Negative for TB		Negative				No	Age more than 1 year			Equal or more than 1 week
Sheopur	Baroda	21	Female	Not recorded	Not recorded	AWW/CDPO	Not Recorded	No	No	Yes	No	Yes	No	Yes	No	No Sample was sent	other	No	No	No	No	No	No	Full time Paediatrician	Negative for TB		Negative				No	Age more than 1 year			Equal or more than 1 week
Sheopur	Karahal	21	Female	Not recorded	BPL	AWW/CDPO	Not Recorded	No	No	Yes	No	Yes	No	Yes	No	No Sample was sent	other	No	No	No	No	No	No	Full time Paediatrician	Negative for TB		Negative				No	Age more than 1 year			Equal or more than 1 week
Sheopur	Karahal	21	Female	Not recorded	Not recorded	AWW/CDPO	Not Recorded	No	No	Yes	No	Yes	No	Yes	No	No Sample was sent	other	No	No	No	No	No	No	Full time Paediatrician	Diagnosis couldnot be established	Transfer to higher facility	Transfer to higher facility				No	Age more than 1 year			Equal or more than 1 week
Sheopur	Baroda	21	Female	Not recorded	Not recorded	AWW/CDPO	Not Recorded	No	No	Yes	No	Yes	No	Yes	No	No Sample was sent	other	No	No	No	No	No	No	Full time Paediatrician	Negative for TB		Negative				No	Age more than 1 year			Equal or more than 1 week
Sagar	Bina	20	Female	Not recorded	Not recorded	AWW/CDPO	Not Recorded	No	No	No	Yes	Yes	Yes	Yes	Yes	Sputum	CXR	No	No	No	Yes	No	Yes	Full time Paediatrician	Emperical TB (on the basis of MT or CXR only)		Microbiologically confirm TB	2017-02-11	Not Recorded		No	Age more than 1 year	0	0	Less than 1 week
Sagar	Malthon	20	Female	Rural	Not recorded	Not Recorded	Not Recorded	No	No	No	No	No	No	Yes	Yes	Sputum	other	No	No	No	No	No	No	Full time Paediatrician	Negative for TB		Negative				No	Age more than 1 year			Equal or more than 1 week
Sagar	Malthon	20	Female	Rural	Not recorded	Not Recorded	Not Recorded	No	No	No	No	No	No	Yes	No	No Sample was sent	other	No	No	No	No	No	No	Full time Paediatrician	Negative for TB		Negative				No	Age more than 1 year			Equal or more than 1 week
Sagar	Godhakota	20	Female	Not recorded	Not recorded	Self Referred	Not Recorded	No	No	Yes	No	Yes	No	No	No	No Sample was sent	History	Yes	No	No	No	No	No	Full time Paediatrician	Negative for TB		Negative				No	Age more than 1 year			Equal or more than 1 week
Sagar	Malthon	20	Male	Rural	Not recorded	Not Recorded	Not Recorded	No	No	No	No	No	No	Yes	Yes	Sputum	other	No	No	No	No	No	No	Full time Paediatrician	Negative for TB		Negative				No	Age more than 1 year			Equal or more than 1 week
Sagar	Khurai	20	Female	Not recorded	Not recorded	AWW/CDPO	Not Recorded	No	No	No	No	Yes	Yes	Yes	Yes	Sputum	Mountoux	No	No	No	No	Yes	Yes	Full time Paediatrician	TB (Pul/EP)		Microbiologically confirm TB	2017-04-08	Treatment Completed	2018-04-02	No	Age more than 1 year	8	8	Equal or more than 1 week
Sagar	DH_Sagar(SMTU)	20	Female	Not recorded	Not recorded	AWW/CDPO	Not Recorded	No	No	Yes	No	No	Yes	Yes	No	No Sample was sent	other	No	No	No	No	No	No	Full time Paediatrician	Negative for TB		Negative				No	Age more than 1 year			Equal or more than 1 week
Sagar	Bina	20	Female	Not recorded	Not recorded	AWW/CDPO	Not Recorded	No	No	No	Yes	Yes	Yes	Yes	Yes	Sputum	CXR Mountoux	No	No	No	Yes	Yes	Yes	Full time Paediatrician	TB (Pul/EP)		Microbiologically confirm TB	2017-12-04	Failure	2017-12-10	No	Age more than 1 year	2	2	Less than 1 week
Sagar	Godhakota	20	Female	Not recorded	Not recorded	AWW/CDPO	Not Recorded	No	No	Yes	No	Yes	No	No	No	No Sample was sent	History	Yes	No	No	No	No	No	Full time Paediatrician	Negative for TB		Negative				No	Age more than 1 year			Equal or more than 1 week
Sagar	Deori	20	Female	Not recorded	Not recorded	AWW/CDPO	Not Recorded	No	No	Yes	No	Yes	No	Yes	No	No Sample was sent	other	No	No	No	No	No	No	Full time Paediatrician	Negative for TB		Negative				No	Age more than 1 year			Equal or more than 1 week
Sagar	Khurai	20	Female	Not recorded	Not recorded	AWW/CDPO	Not Recorded	No	No	No	No	Yes	No	Yes	No	No Sample was sent	other	No	No	No	No	No	No	Full time Paediatrician	Negative for TB		Negative				No	Age more than 1 year			Equal or more than 1 week
Sagar	DH_Sagar(SMTU)	20	Male	Not recorded	Not recorded	Not Recorded	Not Recorded	No	No	No	Yes	No	Yes	Yes	No	No Sample was sent	other	No	No	No	No	No	No	Full time Paediatrician	Negative for TB		Negative				No	Age more than 1 year			Equal or more than 1 week
Sagar	Godhakota	20	Female	Not recorded	Not recorded	AWW/CDPO	Not Recorded	No	No	Yes	No	Yes	No	No	No	No Sample was sent	History	Yes	No	No	No	No	No	Full time Paediatrician	Negative for TB		Negative				No	Age more than 1 year			Equal or more than 1 week
Sagar	Khurai	20	Female	Not recorded	Not recorded	AWW/CDPO	Not Recorded	No	No	No	No	Yes	No	Yes	No	No Sample was sent	other	No	No	No	No	No	No	Full time Paediatrician	Negative for TB		Negative				No	Age more than 1 year			Equal or more than 1 week
Sagar	DH_Sagar(SMTU)	20	Male	Not recorded	Not recorded	AWW/CDPO	Not Recorded	No	No	Yes	Yes	No	No	No	No	No Sample was sent	other	No	No	No	No	No	No	Full time Paediatrician	Diagnosis couldnot be established	Reason not recorded	Negative				No	Age more than 1 year			Equal or more than 1 week
Sagar	Khurai	20	Female	Not recorded	Not recorded	AWW/CDPO	Not Recorded	No	No	No	No	Yes	Yes	Yes	No	No Sample was sent	other	No	No	No	No	No	No	Full time Paediatrician	Negative for TB		Negative				No	Age more than 1 year			Equal or more than 1 week
Sagar	DH_Sagar(SMTU)	20	Female	Not recorded	Not recorded	Not Recorded	Not Recorded	No	No	No	No	No	Yes	Yes	Yes	Gastric Aspirate	Mountoux	No	No	No	No	Yes	Yes	Full time Paediatrician	Emperical TB (on the basis of MT or CXR only)		Microbiologically confirm TB	5/24/2017	Not Recorded		No	Age more than 1 year	0	0	Less than 1 week
Sagar	Khurai	20	Female	Rural	Not recorded	AWW/CDPO	Not Recorded	No	No	No	No	Yes	Yes	Yes	No	No Sample was sent	other	No	No	No	No	No	No	Full time Paediatrician	Negative for TB		Negative				No	Age more than 1 year			Equal or more than 1 week
Sagar	Bina	20	Male	Not recorded	Not recorded	AWW/CDPO	Not Recorded	No	No	No	Yes	Yes	Yes	Yes	No	No Sample was sent	other	No	No	No	No	No	No	Full time Paediatrician	Negative for TB		Negative				No	Age more than 1 year			Equal or more than 1 week
Sagar	Bina	20	Male	Not recorded	Not recorded	AWW/CDPO	Not Recorded	No	No	No	Yes	Yes	Yes	Yes	Yes	Sputum	CXR	No	No	No	Yes	No	Yes	Full time Paediatrician	TB (Pul/EP)		Microbiologically confirm TB	11/23/2017	Continue		No	Age more than 1 year	7	7	Equal or more than 1 week
Sagar	Bina	20	Female	Not recorded	Not recorded	AWW/CDPO	Not Recorded	No	No	No	Yes	Yes	Yes	Yes	No	No Sample was sent	other	No	No	No	No	No	No	Full time Paediatrician	Negative for TB		Negative				No	Age more than 1 year			Equal or more than 1 week
Sagar	Godhakota	20	Female	Not recorded	Not recorded	Self Referred	Not Recorded	No	No	Yes	No	Yes	No	No	No	No Sample was sent	History	Yes	No	No	No	No	No	Full time Paediatrician	Negative for TB		Negative				No	Age more than 1 year			Equal or more than 1 week
Sagar	Bina	20	Female	Not recorded	Not recorded	AWW/CDPO	Not Recorded	No	No	No	Yes	Yes	Yes	Yes	Yes	Sputum	CXR	No	No	No	Yes	No	Yes	Full time Paediatrician	TB (Pul/EP)		Microbiologically confirm TB	2017-08-12	Continue		No	Age more than 1 year	3	3	Less than 1 week
Sagar	Godhakota	20	Female	Not recorded	Not recorded	AWW/CDPO	Not Recorded	No	No	Yes	Yes	Yes	No	No	No	No Sample was sent	History	Yes	No	No	No	No	No	Full time Paediatrician	Negative for TB		Negative				No	Age more than 1 year			Equal or more than 1 week
Sagar	Godhakota	20	Male	Not recorded	Not recorded	AWW/CDPO	Not Recorded	No	No	Yes	No	Yes	No	No	No	No Sample was sent	History	Yes	No	No	No	No	No	Full time Paediatrician	Negative for TB		Negative				No	Age more than 1 year			Equal or more than 1 week
Sagar	Khurai	20	Male	Not recorded	Not recorded	AWW/CDPO	Not Recorded	No	No	No	No	Yes	Yes	Yes	No	No Sample was sent	other	No	No	No	No	No	No	Full time Paediatrician	Negative for TB		Negative				No	Age more than 1 year			Equal or more than 1 week
Sagar	Godhakota	20	Male	Not recorded	Not recorded	AWW/CDPO	Not Recorded	No	No	Yes	Yes	Yes	No	No	No	No Sample was sent	History	Yes	No	No	No	No	No	Full time Paediatrician	Negative for TB		Negative				No	Age more than 1 year			Equal or more than 1 week
Sagar	DH_Sagar(SMTU)	20	Male	Not recorded	Not recorded	AWW/CDPO	Not Recorded	No	No	No	No	No	Yes	Yes	Yes	Gastric Aspirate	Mountoux	No	No	No	No	Yes	No	Full time Paediatrician	Emperical TB (on the basis of MT or CXR only)		Clinically confirm TB	2017-06-02	Not Recorded		No	Age more than 1 year	0	0	Less than 1 week
Sagar	Godhakota	20	Female	Not recorded	Not recorded	Self Referred	Not Recorded	No	No	Yes	Yes	Yes	No	No	No	No Sample was sent	History	Yes	No	No	No	No	No	Full time Paediatrician	Negative for TB		Negative				No	Age more than 1 year			Equal or more than 1 week
Sheopur	Baroda	20	Female	Not recorded	Not recorded	AWW/CDPO	Not Recorded	No	No	Yes	No	Yes	No	Yes	No	No Sample was sent	other	No	No	No	No	No	No	Full time Paediatrician	Negative for TB		Negative				No	Age more than 1 year			Equal or more than 1 week
Sheopur	DH_Sheopur	20	Female	Not recorded	Not recorded	AWW/CDPO	Not Recorded	No	No	Yes	No	Yes	Yes	Yes	No	No Sample was sent	other	No	No	No	No	No	No	Full time Paediatrician	Negative for TB		Negative				No	Age more than 1 year			Equal or more than 1 week
Sheopur	Karahal	20	Female	Not recorded	Not recorded	AWW/CDPO	Not Recorded	No	No	Yes	No	Yes	No	Yes	No	No Sample was sent	other	No	No	No	No	No	No	Full time Paediatrician	Diagnosis couldnot be established	Transfer to higher facility	Transfer to higher facility				No	Age more than 1 year			Equal or more than 1 week
Sheopur	Baroda	20	Female	Not recorded	Not recorded	AWW/CDPO	Not Recorded	No	No	Yes	No	Yes	No	Yes	No	No Sample was sent	other	No	No	No	No	No	No	Full time Paediatrician	Negative for TB		Negative				No	Age more than 1 year			Equal or more than 1 week
Sheopur	Baroda	20	Female	Not recorded	Not recorded	AWW/CDPO	Not Recorded	No	No	Yes	No	Yes	No	Yes	No	No Sample was sent	other	No	No	No	No	No	No	Full time Paediatrician	Negative for TB		Negative				No	Age more than 1 year			Equal or more than 1 week
Sheopur	Vijaypur	20	Female	Not recorded	Not recorded	AWW/CDPO	Not Recorded	No	No	Yes	No	Yes	No	Yes	No	No Sample was sent	other	No	No	No	No	No	No	Full time Paediatrician	Negative for TB		Negative				No	Age more than 1 year			Equal or more than 1 week
Sheopur	Karahal	20	Male	Not recorded	BPL	AWW/CDPO	Not Recorded	No	No	Yes	No	Yes	No	Yes	No	No Sample was sent	other	No	No	No	No	No	No	Full time Paediatrician	Negative for TB		Negative				No	Age more than 1 year			Equal or more than 1 week
Sheopur	DH_Sheopur	20	Female	Not recorded	Not recorded	AWW/CDPO	Not Recorded	No	No	Yes	No	Yes	Yes	Yes	No	No Sample was sent	other	No	No	No	No	No	No	Full time Paediatrician	Negative for TB		Negative				No	Age more than 1 year			Equal or more than 1 week
Sheopur	Karahal	20	Female	Not recorded	BPL	AWW/CDPO	Not Recorded	No	No	Yes	No	Yes	No	Yes	No	No Sample was sent	other	No	No	No	No	No	No	Full time Paediatrician	Diagnosis couldnot be established	Transfer to higher facility	Transfer to higher facility				No	Age more than 1 year			Equal or more than 1 week
Sheopur	Karahal	20	Female	Not recorded	BPL	AWW/CDPO	Not Recorded	No	No	Yes	No	Yes	No	Yes	No	No Sample was sent	other	No	No	No	No	No	No	Full time Paediatrician	Negative for TB		Negative				No	Age more than 1 year			Equal or more than 1 week
Sheopur	Baroda	20	Female	Not recorded	Not recorded	AWW/CDPO	Not Recorded	No	No	Yes	No	Yes	No	Yes	No	No Sample was sent	other	No	No	No	No	No	No	Full time Paediatrician	Negative for TB		Negative				No	Age more than 1 year			Equal or more than 1 week
Sheopur	Vijaypur	20	Female	Not recorded	Not recorded	AWW/CDPO	Not Recorded	No	No	Yes	No	Yes	No	Yes	No	No Sample was sent	other	No	No	No	No	No	No	Full time Paediatrician	Negative for TB		Negative				No	Age more than 1 year			Equal or more than 1 week
Sheopur	Baroda	20	Female	Not recorded	Not recorded	AWW/CDPO	Not Recorded	No	No	Yes	No	Yes	No	Yes	No	No Sample was sent	other	No	No	No	No	No	No	Full time Paediatrician	Negative for TB		Negative				No	Age more than 1 year			Equal or more than 1 week
Sheopur	Baroda	20	Female	Not recorded	Not recorded	AWW/CDPO	Not Recorded	No	No	Yes	No	Yes	No	Yes	No	No Sample was sent	other	No	No	No	No	No	No	Full time Paediatrician	Negative for TB		Negative				No	Age more than 1 year			Equal or more than 1 week
Sheopur	Vijaypur	20	Female	Not recorded	Not recorded	AWW/CDPO	Not Recorded	No	No	Yes	No	Yes	No	Yes	No	No Sample was sent	other	No	No	No	No	No	No	Full time Paediatrician	Negative for TB		Negative				No	Age more than 1 year			Equal or more than 1 week
Sheopur	Baroda	20	Female	Not recorded	Not recorded	AWW/CDPO	Not Recorded	No	No	Yes	No	Yes	No	Yes	No	No Sample was sent	other	No	No	No	No	No	No	Full time Paediatrician	Negative for TB		Negative				No	Age more than 1 year			Equal or more than 1 week
Sheopur	Karahal	20	Male	Not recorded	BPL	Paramedical Workers	Not Recorded	No	No	Yes	No	Yes	No	Yes	No	No Sample was sent	other	No	No	No	No	No	No	Full time Paediatrician	Negative for TB		Negative				No	Age more than 1 year			Equal or more than 1 week
Sheopur	Karahal	20	Female	Not recorded	BPL	AWW/CDPO	Not Recorded	No	No	Yes	No	Yes	No	Yes	No	No Sample was sent	other	No	No	No	No	No	No	Full time Paediatrician	Negative for TB		Negative				No	Age more than 1 year			Equal or more than 1 week
Sheopur	Karahal	20	Male	Not recorded	BPL	AWW/CDPO	Not Recorded	No	No	Yes	No	Yes	No	Yes	No	No Sample was sent	other	No	No	No	No	No	No	Full time Paediatrician	Negative for TB		Negative				No	Age more than 1 year			Equal or more than 1 week
Sheopur	Baroda	20	Female	Not recorded	Not recorded	AWW/CDPO	Not Recorded	No	No	Yes	No	Yes	No	Yes	No	No Sample was sent	other	No	No	No	No	No	No	Full time Paediatrician	Negative for TB		Negative				No	Age more than 1 year			Equal or more than 1 week
Sheopur	Vijaypur	20	Male	Not recorded	BPL	AWW/CDPO	Not Recorded	No	No	Yes	No	Yes	Yes	Yes	Yes	Sputum	Mountoux	No	No	No	No	Yes	Yes	Full time Paediatrician	TB (Pul/EP)		Microbiologically confirm TB	2017-10-09	Treatment Completed	3/15/2018	No	Age more than 1 year	14	14	Equal or more than 1 week
Sheopur	Karahal	20	Male	Not recorded	Not recorded	AWW/CDPO	Not Recorded	No	No	Yes	No	Yes	No	Yes	No	No Sample was sent	other	No	No	No	No	No	No	Full time Paediatrician	Negative for TB		Negative				No	Age more than 1 year			Equal or more than 1 week
Sheopur	Baroda	20	Female	Not recorded	Not recorded	AWW/CDPO	Not Recorded	No	No	Yes	No	Yes	No	Yes	No	No Sample was sent	other	No	No	No	No	No	No	Full time Paediatrician	Negative for TB		Negative				No	Age more than 1 year			Equal or more than 1 week
Sheopur	Baroda	20	Male	Not recorded	Not recorded	AWW/CDPO	Not Recorded	No	No	Yes	No	Yes	No	Yes	No	No Sample was sent	other	No	No	No	No	No	No	Full time Paediatrician	Negative for TB		Negative				No	Age more than 1 year			Equal or more than 1 week
Sheopur	Karahal	20	Male	Not recorded	BPL	AWW/CDPO	Not Recorded	No	No	Yes	No	Yes	No	Yes	No	No Sample was sent	other	No	No	No	No	No	No	Full time Paediatrician	Negative for TB		Negative				No	Age more than 1 year			Equal or more than 1 week
Sheopur	Baroda	20	Male	Not recorded	Not recorded	AWW/CDPO	Not Recorded	No	No	Yes	No	Yes	No	Yes	No	No Sample was sent	other	No	No	No	No	No	No	Full time Paediatrician	Negative for TB		Negative				No	Age more than 1 year			Equal or more than 1 week
Sheopur	Karahal	20	Female	Not recorded	BPL	AWW/CDPO	Not Recorded	No	No	Yes	No	Yes	No	Yes	No	No Sample was sent	other	No	No	No	No	No	No	Full time Paediatrician	Negative for TB		Negative				No	Age more than 1 year			Equal or more than 1 week
Sagar	Godhakota	19	Female	Not recorded	Not recorded	AWW/CDPO	Not Recorded	No	No	Yes	No	Yes	No	No	No	No Sample was sent	History	Yes	No	No	No	No	No	Full time Paediatrician	Negative for TB		Negative				No	Age more than 1 year			Equal or more than 1 week
Sagar	Bina	19	Male	Not recorded	Not recorded	AWW/CDPO	Not Recorded	No	Yes	Yes	Yes	Yes	Yes	Yes	Yes	Sputum	CXR	No	No	No	Yes	No	Yes	Full time Paediatrician	Emperical TB (on the basis of MT or CXR only)		Microbiologically confirm TB	2017-03-02	Not Recorded		No	Age more than 1 year	0	0	Less than 1 week
Sagar	DH_Sagar(SMTU)	19	Male	Not recorded	Not recorded	Not Recorded	Not Recorded	No	No	No	No	No	No	No	Yes	Gastric Aspirate	other	No	No	No	No	No	No	Full time Paediatrician	Diagnosis couldnot be established	Absent at the time of screening	Absent at the time of screening				No	Age more than 1 year			Equal or more than 1 week
Sagar	DH_Sagar(SMTU)	19	Female	Not recorded	Not recorded	AWW/CDPO	Not Recorded	No	No	Yes	No	No	Yes	Yes	No	No Sample was sent	CXR	No	No	No	Yes	No	No	Full time Paediatrician	Negative for TB		Negative				No	Age more than 1 year			Equal or more than 1 week
Sagar	DH_Sagar(SMTU)	19	Female	Not recorded	Not recorded	AWW/CDPO	Not Recorded	No	No	Yes	No	No	Yes	Yes	No	No Sample was sent	other	No	No	No	No	No	No	Full time Paediatrician	Negative for TB		Negative				No	Age more than 1 year			Equal or more than 1 week
Sagar	Godhakota	19	Female	Not recorded	Not recorded	AWW/CDPO	Not Recorded	No	No	Yes	Yes	Yes	No	No	No	No Sample was sent	History	Yes	No	No	No	No	No	Full time Paediatrician	Negative for TB		Negative				No	Age more than 1 year			Equal or more than 1 week
Sagar	Godhakota	19	Male	Not recorded	Not recorded	Self Referred	Not Recorded	No	No	Yes	Yes	Yes	No	No	No	No Sample was sent	History	Yes	No	No	No	No	No	Full time Paediatrician	Negative for TB		Negative				No	Age more than 1 year			Equal or more than 1 week
Sagar	Khurai	19	Female	Not recorded	Not recorded	AWW/CDPO	Not Recorded	No	No	No	No	Yes	No	Yes	No	No Sample was sent	other	No	No	No	No	No	No	Full time Paediatrician	Negative for TB		Negative				No	Age more than 1 year			Equal or more than 1 week
Sagar	Godhakota	19	Female	Not recorded	Not recorded	AWW/CDPO	Not Recorded	No	No	Yes	No	Yes	No	No	No	No Sample was sent	History	Yes	No	No	No	No	No	Full time Paediatrician	Negative for TB		Negative				No	Age more than 1 year			Equal or more than 1 week
Sagar	Bina	19	Male	Not recorded	Not recorded	AWW/CDPO	Not Recorded	No	Yes	Yes	Yes	Yes	Yes	Yes	Yes	Sputum	CXR Mountoux	No	No	No	Yes	Yes	Yes	Full time Paediatrician	Emperical TB (on the basis of MT or CXR only)		Microbiologically confirm TB	4/16/2017	Not Recorded		No	Age more than 1 year	3	3	Less than 1 week
Sagar	DH_Sagar(SMTU)	19	Male	Not recorded	Not recorded	Not Recorded	Not Recorded	No	No	Yes	Yes	No	Yes	Yes	Yes	Gastric Aspirate	CXR	No	No	No	Yes	No	No	Full time Paediatrician	Negative for TB		Negative				No	Age more than 1 year			Equal or more than 1 week
Sagar	DH_Sagar(SMTU)	19	Female	Not recorded	Not recorded	Not Recorded	Not Recorded	No	No	No	No	No	No	No	Yes	Gastric Aspirate	other	No	No	No	No	No	No	Full time Paediatrician	Diagnosis couldnot be established	Absent at the time of screening	Negative				No	Age more than 1 year			Equal or more than 1 week
Sagar	DH_Sagar(SMTU)	19	Male	Not recorded	Not recorded	Not Recorded	Not Recorded	No	No	No	No	No	No	No	Yes	Gastric Aspirate	other	No	No	No	No	No	No	Full time Paediatrician	Negative for TB	Absent at the time of screening	Negative				No	Age more than 1 year			Equal or more than 1 week
Sagar	Bina	19	Female	Not recorded	Not recorded	AWW/CDPO	Not Recorded	No	No	No	Yes	Yes	Yes	Yes	No	No Sample was sent	other	No	No	No	No	No	No	Full time Paediatrician	Negative for TB		Negative				No	Age more than 1 year			Equal or more than 1 week
Sagar	Godhakota	19	Male	Not recorded	Not recorded	AWW/CDPO	Not Recorded	No	No	Yes	Yes	Yes	No	No	No	No Sample was sent	History	Yes	No	No	No	No	No	Full time Paediatrician	Negative for TB		Negative				No	Age more than 1 year			Equal or more than 1 week
Sagar	Godhakota	19	Female	Not recorded	Not recorded	AWW/CDPO	Not Recorded	No	No	Yes	No	Yes	No	No	No	No Sample was sent	History	Yes	No	No	No	No	No	Full time Paediatrician	Negative for TB		Negative				No	Age more than 1 year			Equal or more than 1 week
Sagar	Godhakota	19	Male	Not recorded	Not recorded	AWW/CDPO	Not Recorded	No	No	Yes	No	Yes	No	No	No	No Sample was sent	History	Yes	No	No	No	No	No	Full time Paediatrician	Negative for TB		Negative				No	Age more than 1 year			Equal or more than 1 week
Sheopur	Baroda	19	Female	Not recorded	Not recorded	AWW/CDPO	Not Recorded	No	No	Yes	No	Yes	No	Yes	No	No Sample was sent	other	No	No	No	No	No	No	Full time Paediatrician	Negative for TB		Negative				No	Age more than 1 year			Equal or more than 1 week
Sheopur	DH_Sheopur	19	Female	Not recorded	Not recorded	AWW/CDPO	Not Recorded	No	No	Yes	No	Yes	Yes	No	No	No Sample was sent	other	No	No	No	No	No	No	Full time Paediatrician	Negative for TB		Negative				No	Age more than 1 year			Equal or more than 1 week
Sheopur	Karahal	19	Male	Not recorded	Not recorded	AWW/CDPO	Not Recorded	No	No	Yes	No	Yes	No	Yes	No	No Sample was sent	other	No	No	No	No	No	No	Full time Paediatrician	Negative for TB		Negative				No	Age more than 1 year			Equal or more than 1 week
Sheopur	DH_Sheopur	19	Female	Not recorded	Not recorded	AWW/CDPO	Not Recorded	No	No	Yes	No	Yes	No	Yes	No	No Sample was sent	other	No	No	No	No	No	No	Full time Paediatrician	Negative for TB		Negative				No	Age more than 1 year			Equal or more than 1 week
Sheopur	Vijaypur	19	Female	Not recorded	Not recorded	AWW/CDPO	Not Recorded	No	No	Yes	No	Yes	No	Yes	No	No Sample was sent	other	No	No	No	No	No	No	Full time Paediatrician	Negative for TB		Negative				No	Age more than 1 year			Equal or more than 1 week
Sheopur	Karahal	19	Male	Not recorded	BPL	AWW/CDPO	Not Recorded	No	No	Yes	No	Yes	No	Yes	No	No Sample was sent	other	No	No	No	No	No	No	Full time Paediatrician	Negative for TB		Negative				No	Age more than 1 year			Equal or more than 1 week
Sheopur	DH_Sheopur	19	Male	Not recorded	Not recorded	AWW/CDPO	Not Recorded	No	No	Yes	No	Yes	Yes	No	No	No Sample was sent	other	No	No	No	No	No	No	Full time Paediatrician	Negative for TB		Negative				No	Age more than 1 year			Equal or more than 1 week
Sheopur	Karahal	19	Male	Not recorded	Not recorded	Taken to NRC by Poolice	Not Recorded	No	No	Yes	No	Yes	No	Yes	No	No Sample was sent	other	No	No	No	No	No	No	Full time Paediatrician	Negative for TB		Negative				No	Age more than 1 year			Equal or more than 1 week
Sheopur	Karahal	19	Female	Not recorded	Not recorded	Self Referred	Not Recorded	No	No	Yes	No	Yes	No	Yes	No	No Sample was sent	other	No	No	No	No	No	No	Full time Paediatrician	Negative for TB		Negative				No	Age more than 1 year			Equal or more than 1 week
Sheopur	Karahal	19	Male	Not recorded	BPL	AWW/CDPO	Not Recorded	No	No	Yes	No	Yes	No	Yes	No	No Sample was sent	other	No	No	No	No	No	No	Full time Paediatrician	Negative for TB		Negative				No	Age more than 1 year			Equal or more than 1 week
Sheopur	Karahal	19	Male	Not recorded	BPL	AWW/CDPO	Not Recorded	No	No	Yes	No	Yes	No	Yes	No	No Sample was sent	other	No	No	No	No	No	No	Full time Paediatrician	Diagnosis couldnot be established	Transfer to higher facility	Transfer to higher facility				No	Age more than 1 year			Equal or more than 1 week
Sheopur	Vijaypur	19	Female	Not recorded	Not recorded	AWW/CDPO	Not Recorded	No	No	Yes	No	Yes	No	Yes	No	No Sample was sent	other	No	No	No	No	No	No	Full time Paediatrician	Negative for TB		Negative				No	Age more than 1 year			Equal or more than 1 week
Sheopur	DH_Sheopur	19	Male	Not recorded	Not recorded	AWW/CDPO	Not Recorded	No	No	Yes	No	Yes	Yes	Yes	No	No Sample was sent	other	No	No	No	No	No	No	Full time Paediatrician	Negative for TB		Negative				No	Age more than 1 year			Equal or more than 1 week
Sheopur	Vijaypur	19	Male	Not recorded	Not recorded	AWW/CDPO	Not Recorded	No	No	Yes	No	Yes	No	Yes	No	No Sample was sent	other	No	No	No	No	No	No	Full time Paediatrician	Negative for TB		Negative				No	Age more than 1 year			Equal or more than 1 week
Sheopur	DH_Sheopur	19	Male	Not recorded	Not recorded	AWW/CDPO	Not Recorded	No	Yes	Yes	Yes	Yes	Yes	Yes	No	No Sample was sent	other	No	No	No	No	No	No	Full time Paediatrician	Negative for TB		Negative				No	Age more than 1 year			Equal or more than 1 week
Sheopur	Karahal	19	Male	Not recorded	BPL	AWW/CDPO	Not Recorded	No	No	Yes	No	Yes	No	Yes	No	No Sample was sent	other	No	No	No	No	No	No	Full time Paediatrician	Negative for TB		Negative				No	Age more than 1 year			Equal or more than 1 week
Sheopur	Vijaypur	19	Female	Not recorded	Not recorded	AWW/CDPO	Not Recorded	No	No	Yes	Yes	Yes	No	No	No	No Sample was sent	other	No	No	No	No	No	No	Full time Paediatrician	Negative for TB		Negative				No	Age more than 1 year			Equal or more than 1 week
Sheopur	Vijaypur	19	Female	Not recorded	Not recorded	AWW/CDPO	Not Recorded	No	No	Yes	No	Yes	No	Yes	No	No Sample was sent	other	No	No	No	No	No	No	Full time Paediatrician	Negative for TB		Negative				No	Age more than 1 year			Equal or more than 1 week
Sagar	DH_Sagar(SMTU)	18	Male	Not recorded	Not recorded	AWW/CDPO	Not Recorded	No	No	No	No	No	No	No	Yes	Gastric Aspirate	other	No	No	No	No	No	No	Full time Paediatrician	Diagnosis couldnot be established	Absent at the time of screening	Absent at the time of screening				No	Age more than 1 year			Equal or more than 1 week
Sagar	DH_Sagar(SMTU)	18	Female	Not recorded	Not recorded	AWW/CDPO	Not Recorded	No	No	Yes	No	No	Yes	Yes	No	No Sample was sent	CXR	No	No	No	Yes	No	No	Full time Paediatrician	Negative for TB		Negative				No	Age more than 1 year			Equal or more than 1 week
Sagar	Malthon	18	Female	Rural	Not recorded	Not Recorded	Not Recorded	No	No	No	No	No	No	No	Yes	Sputum	other	No	No	No	No	No	No	Full time Paediatrician	Negative for TB		Negative				No	Age more than 1 year			Equal or more than 1 week
Sagar	Malthon	18	Male	Rural	Not recorded	Not Recorded	Not Recorded	No	No	No	No	No	No	Yes	Yes	Sputum	other	No	No	No	No	No	No	Full time Paediatrician	Negative for TB		Negative				No	Age more than 1 year			Equal or more than 1 week
Sagar	DH_Sagar(SMTU)	18	Male	Not recorded	Not recorded	Not Recorded	Not Recorded	No	No	No	No	No	Yes	Yes	Yes	Gastric Aspirate	Mountoux	No	No	No	No	Yes	Yes	Full time Paediatrician	Emperical TB (on the basis of MT or CXR only)		Microbiologically confirm TB	4/18/2017	Not Recorded		No	Age more than 1 year	0	0	Less than 1 week
Sagar	DH_Sagar(SMTU)	18	Male	Not recorded	Not recorded	Not Recorded	Not Recorded	No	No	No	No	No	Yes	Yes	No	No Sample was sent	CXR	No	No	No	Yes	No	No	Full time Paediatrician	Negative for TB		Negative				No	Age more than 1 year			Equal or more than 1 week
Sagar	Deori	18	Female	Not recorded	Not recorded	AWW/CDPO	Not Recorded	No	No	Yes	No	Yes	No	Yes	No	No Sample was sent	other	No	No	No	No	No	No	Full time Paediatrician	Negative for TB		Negative				No	Age more than 1 year			Equal or more than 1 week
Sagar	DH_Sagar(SMTU)	18	Male	Not recorded	Not recorded	Not Recorded	Not Recorded	No	No	No	No	No	Yes	Yes	No	No Sample was sent	CXR	No	No	No	Yes	No	No	Full time Paediatrician	Negative for TB		Negative				No	Age more than 1 year			Equal or more than 1 week
Sagar	Deori	18	Male	Not recorded	Not recorded	AWW/CDPO	Not Recorded	No	No	Yes	No	Yes	No	Yes	No	No Sample was sent	other	No	No	No	No	No	No	Full time Paediatrician	Negative for TB		Negative				No	Age more than 1 year			Equal or more than 1 week
Sagar	Deori	18	Female	Not recorded	Not recorded	AWW/CDPO	Not Recorded	No	No	Yes	No	Yes	No	Yes	No	No Sample was sent	other	No	No	No	No	No	No	Full time Paediatrician	Negative for TB		Negative				No	Age more than 1 year			Equal or more than 1 week
Sagar	Deori	18	Female	Not recorded	Not recorded	AWW/CDPO	Not Recorded	No	No	Yes	No	Yes	No	Yes	No	No Sample was sent	other	No	No	No	No	No	No	Full time Paediatrician	Negative for TB		Negative				No	Age more than 1 year			Equal or more than 1 week
Sagar	Malthon	18	Female	Rural	Not recorded	Not Recorded	Not Recorded	No	No	No	No	No	No	Yes	Yes	Sputum	other	No	No	No	No	No	No	Full time Paediatrician	Negative for TB		Negative				No	Age more than 1 year			Equal or more than 1 week
Sagar	DH_Sagar(SMTU)	18	Male	Not recorded	Not recorded	Not Recorded	Not Recorded	No	No	No	No	No	Yes	Yes	Yes	Gastric Aspirate	Mountoux	No	No	No	No	Yes	Yes	Full time Paediatrician	Emperical TB (on the basis of MT or CXR only)		Microbiologically confirm TB	6/17/2017	Not Recorded		No	Age more than 1 year	0	0	Less than 1 week
Sagar	Malthon	18	Female	Rural	Not recorded	Not Recorded	Not Recorded	No	No	No	No	No	No	Yes	Yes	Sputum	other	No	No	No	No	No	No	Full time Paediatrician	Negative for TB		Negative				No	Age more than 1 year			Equal or more than 1 week
Sagar	DH_Sagar(SMTU)	18	Male	Not recorded	Not recorded	Not Recorded	Not Recorded	No	No	No	No	No	Yes	Yes	No	No Sample was sent	other	No	No	No	No	No	No	Full time Paediatrician	Negative for TB		Negative				No	Age more than 1 year			Equal or more than 1 week
Sagar	Khurai	18	Male	Not recorded	Not recorded	AWW/CDPO	Not Recorded	No	No	No	No	Yes	No	Yes	No	No Sample was sent	other	No	No	No	No	No	No	Full time Paediatrician	Negative for TB		Negative				No	Age more than 1 year			Equal or more than 1 week
Sagar	Deori	18	Male	Not recorded	Not recorded	AWW/CDPO	Not Recorded	No	No	Yes	No	Yes	No	Yes	No	No Sample was sent	other	No	No	No	No	No	No	Full time Paediatrician	Negative for TB		Negative				No	Age more than 1 year			Equal or more than 1 week
Sagar	Deori	18	Female	Not recorded	Not recorded	AWW/CDPO	Not Recorded	No	No	Yes	No	Yes	No	Yes	No	No Sample was sent	other	No	No	No	No	No	No	Full time Paediatrician	Negative for TB		Negative				No	Age more than 1 year			Equal or more than 1 week
Sagar	Khurai	18	Male	Not recorded	Not recorded	Paramedical Workers	Not Recorded	No	No	No	No	Yes	Yes	Yes	No	No Sample was sent	other	No	No	No	No	No	No	Full time Paediatrician	Negative for TB		Negative				No	Age more than 1 year			Equal or more than 1 week
Sagar	DH_Sagar(SMTU)	18	Female	Not recorded	Not recorded	Not Recorded	Not Recorded	No	No	Yes	Yes	No	Yes	Yes	Yes	Gastric Aspirate	Mountoux	No	No	No	No	Yes	No	Full time Paediatrician	Emperical TB (on the basis of MT or CXR only)		Clinically confirm TB	11/18/2017	Not Recorded		No	Age more than 1 year	0	0	Less than 1 week
Sagar	Deori	18	Female	Not recorded	Not recorded	AWW/CDPO	Not Recorded	No	No	Yes	No	Yes	No	Yes	No	No Sample was sent	other	No	No	No	No	No	No	Full time Paediatrician	Negative for TB		Negative				No	Age more than 1 year			Equal or more than 1 week
Sagar	DH_Sagar(SMTU)	18	Male	Not recorded	Not recorded	Not Recorded	Not Recorded	No	No	No	No	No	Yes	Yes	No	No Sample was sent	other	No	No	No	No	No	No	Full time Paediatrician	Negative for TB		Negative				No	Age more than 1 year			Equal or more than 1 week
Sagar	Deori	18	Female	Not recorded	Not recorded	AWW/CDPO	Not Recorded	No	No	Yes	No	Yes	No	Yes	No	No Sample was sent	other	No	No	No	No	No	No	Full time Paediatrician	Negative for TB		Negative				No	Age more than 1 year			Equal or more than 1 week
Sagar	DH_Sagar(SMTU)	18	Female	Not recorded	Not recorded	Not Recorded	Not Recorded	No	No	Yes	Yes	No	Yes	Yes	No	No Sample was sent	CXR	No	No	No	Yes	No	No	Full time Paediatrician	Negative for TB		Negative				No	Age more than 1 year			Equal or more than 1 week
Sagar	Malthon	18	Female	Rural	Not recorded	Not Recorded	Not Recorded	No	No	No	No	No	No	Yes	Yes	Sputum	other	No	No	No	No	No	No	Full time Paediatrician	Negative for TB		Negative				No	Age more than 1 year			Equal or more than 1 week
Sagar	Deori	18	Female	Not recorded	Not recorded	AWW/CDPO	Not Recorded	No	No	Yes	No	Yes	No	Yes	No	No Sample was sent	other	No	No	No	No	No	No	Full time Paediatrician	Negative for TB		Negative				No	Age more than 1 year			Equal or more than 1 week
Sagar	DH_Sagar(SMTU)	18	Female	Not recorded	Not recorded	Not Recorded	Not Recorded	No	No	No	No	No	No	No	Yes	Gastric Aspirate	other	No	No	No	No	No	No	Full time Paediatrician	Diagnosis couldnot be established	Absent at the time of screening	Absent at the time of screening				No	Age more than 1 year			Equal or more than 1 week
Sagar	DH_Sagar(SMTU)	18	Female	Not recorded	Not recorded	Not Recorded	Not Recorded	No	No	Yes	No	No	Yes	Yes	Yes	Gastric Aspirate	CXR	No	No	No	Yes	No	Yes	Full time Paediatrician	Diagnosis couldnot be established	Died before start of t/t	Microbiologically confirm TB	2020-01-01			No	Age more than 1 year	798		Equal or more than 1 week
Sagar	DH_Sagar(SMTU)	18	Female	Not recorded	Not recorded	Not Recorded	Not Recorded	No	No	No	No	No	No	No	Yes	Gastric Aspirate	other	No	No	No	No	No	No	Full time Paediatrician	Diagnosis couldnot be established	Absent at the time of screening	Negative				No	Age more than 1 year			Equal or more than 1 week
Sagar	DH_Sagar(SMTU)	18	Male	Not recorded	Not recorded	Not Recorded	Not Recorded	No	No	Yes	Yes	No	Yes	Yes	Yes	Gastric Aspirate	Mountoux	No	No	No	No	Yes	Yes	Full time Paediatrician	Emperical TB (on the basis of MT or CXR only)		Microbiologically confirm TB	2017-08-09	Not Recorded		No	Age more than 1 year	0	0	Less than 1 week
Sagar	Bina	18	Male	Not recorded	Not recorded	AWW/CDPO	Not Recorded	No	No	No	Yes	Yes	Yes	Yes	No	No Sample was sent	other	No	No	No	No	No	No	Full time Paediatrician	Negative for TB		Negative				No	Age more than 1 year			Equal or more than 1 week
Sagar	Khurai	18	Female	Not recorded	Not recorded	AWW/CDPO	Not Recorded	No	No	No	No	Yes	Yes	Yes	No	No Sample was sent	other	No	No	No	No	No	No	Full time Paediatrician	Negative for TB		Negative				No	Age more than 1 year			Equal or more than 1 week
Sagar	DH_Sagar(SMTU)	18	Female	Not recorded	Not recorded	Not Recorded	Not Recorded	No	No	No	No	No	Yes	Yes	No	No Sample was sent	other	No	No	No	No	No	No	Full time Paediatrician	Negative for TB		Negative				No	Age more than 1 year			Equal or more than 1 week
Sagar	Khurai	18	Male	Rural	Not recorded	AWW/CDPO	Not Recorded	No	No	No	No	Yes	No	Yes	No	No Sample was sent	other	No	No	No	No	No	No	Full time Paediatrician	Negative for TB		Negative				No	Age more than 1 year			Equal or more than 1 week
Sagar	Godhakota	18	Male	Not recorded	Not recorded	Self Referred	Not Recorded	No	No	Yes	Yes	Yes	No	No	No	No Sample was sent	History	Yes	No	No	No	No	No	Full time Paediatrician	Negative for TB		Negative				No	Age more than 1 year			Equal or more than 1 week
Sagar	Bina	18	Female	Not recorded	Not recorded	AWW/CDPO	Not Recorded	No	No	No	Yes	Yes	Yes	Yes	No	No Sample was sent	other	No	No	No	No	No	No	Full time Paediatrician	Negative for TB		Negative				No	Age more than 1 year			Equal or more than 1 week
Sagar	DH_Sagar(SMTU)	18	Female	Not recorded	Not recorded	Not Recorded	Not Recorded	No	No	No	No	No	Yes	Yes	No	No Sample was sent	other	No	No	No	No	No	No	Full time Paediatrician	Negative for TB		Negative				No	Age more than 1 year			Equal or more than 1 week
Sagar	DH_Sagar(SMTU)	18	Female	Not recorded	Not recorded	Not Recorded	Not Recorded	No	No	No	No	No	No	No	Yes	Gastric Aspirate	other	No	No	No	No	No	No	Full time Paediatrician	Diagnosis couldnot be established	Absent at the time of screening	Negative				No	Age more than 1 year			Equal or more than 1 week
Sagar	Bina	18	Female	Not recorded	Not recorded	AWW/CDPO	Not Recorded	No	No	No	Yes	Yes	Yes	Yes	No	No Sample was sent	other	No	No	No	No	No	No	Full time Paediatrician	Negative for TB		Negative				No	Age more than 1 year			Equal or more than 1 week
Sagar	DH_Sagar(SMTU)	18	Male	Not recorded	Not recorded	Not Recorded	Not Recorded	No	No	No	No	No	Yes	Yes	No	No Sample was sent	other	No	No	No	No	No	No	Full time Paediatrician	Negative for TB		Negative				No	Age more than 1 year			Equal or more than 1 week
Sagar	Deori	18	Male	Not recorded	Not recorded	AWW/CDPO	Not Recorded	No	No	Yes	No	Yes	No	Yes	No	No Sample was sent	other	No	No	No	No	No	No	Full time Paediatrician	Negative for TB		Negative				No	Age more than 1 year			Equal or more than 1 week
Sagar	Malthon	18	Male	Rural	Not recorded	Not Recorded	Not Recorded	No	No	No	No	No	No	Yes	Yes	Sputum	other	No	No	No	No	No	No	Full time Paediatrician	Negative for TB		Negative				No	Age more than 1 year			Equal or more than 1 week
Sagar	DH_Sagar(SMTU)	18	Male	Not recorded	Not recorded	Not Recorded	Not Recorded	No	No	No	No	No	No	No	Yes	Gastric Aspirate	other	No	No	No	No	No	No	Full time Paediatrician	Diagnosis couldnot be established	Absent at the time of screening	Absent at the time of screening				No	Age more than 1 year			Equal or more than 1 week
Sagar	Malthon	18	Male	Rural	Not recorded	Not Recorded	Not Recorded	No	No	No	No	No	No	Yes	Yes	Sputum	other	No	No	No	No	No	No	Full time Paediatrician	Negative for TB		Negative				No	Age more than 1 year			Equal or more than 1 week
Sagar	Bina	18	Male	Not recorded	Not recorded	AWW/CDPO	Not Recorded	No	No	No	Yes	Yes	Yes	Yes	Yes	Sputum	CXR Mountoux	No	No	No	Yes	Yes	Yes	Full time Paediatrician	TB (Pul/EP)		Microbiologically confirm TB	2017-11-09	Treatment Completed	2018-10-03	No	Age more than 1 year	0	0	Less than 1 week
Sagar	Malthon	18	Male	Rural	Not recorded	Not Recorded	Not Recorded	No	No	No	No	No	No	Yes	Yes	Sputum	other	No	No	No	No	No	No	Full time Paediatrician	Negative for TB		Negative				No	Age more than 1 year			Equal or more than 1 week
Sagar	Deori	18	Male	Not recorded	Not recorded	AWW/CDPO	Not Recorded	No	No	Yes	No	Yes	No	Yes	No	No Sample was sent	other	No	No	No	No	No	No	Full time Paediatrician	Negative for TB		Negative				No	Age more than 1 year			Equal or more than 1 week
Sagar	Khurai	18	Female	Not recorded	Not recorded	AWW/CDPO	Not Recorded	No	No	No	No	Yes	No	Yes	No	No Sample was sent	other	No	No	No	No	No	No	Full time Paediatrician	Negative for TB		Negative				No	Age more than 1 year			Equal or more than 1 week
Sagar	Bina	18	Female	Not recorded	Not recorded	AWW/CDPO	Not Recorded	No	Yes	Yes	Yes	Yes	Yes	Yes	Yes	Sputum	CXR Mountoux	No	No	No	Yes	Yes	Yes	Full time Paediatrician	TB (Pul/EP)		Microbiologically confirm TB	4/18/2017	Treatment Completed	10/18/2017	No	Age more than 1 year	5	5	Less than 1 week
Sagar	Malthon	18	Female	Rural	Not recorded	Not Recorded	Not Recorded	No	No	No	No	No	No	Yes	Yes	Sputum	other	No	No	No	No	No	No	Full time Paediatrician	Negative for TB		Negative				No	Age more than 1 year			Equal or more than 1 week
Sagar	Malthon	18	Male	Rural	Not recorded	Not Recorded	Not Recorded	No	No	No	No	No	No	Yes	Yes	Sputum	other	No	No	No	No	No	No	Full time Paediatrician	Negative for TB		Negative				No	Age more than 1 year			Equal or more than 1 week
Sagar	Khurai	18	Female	Not recorded	Not recorded	AWW/CDPO	Not Recorded	No	No	No	No	Yes	No	Yes	No	No Sample was sent	other	No	No	No	No	No	No	Full time Paediatrician	Negative for TB		Negative				No	Age more than 1 year			Equal or more than 1 week
Sagar	DH_Sagar(SMTU)	18	Male	Not recorded	Not recorded	Not Recorded	Not Recorded	No	No	Yes	Yes	No	Yes	Yes	No	No Sample was sent	CXR	No	No	No	Yes	No	No	Full time Paediatrician	Negative for TB		Negative				No	Age more than 1 year			Equal or more than 1 week
Sagar	DH_Sagar(SMTU)	18	Female	Not recorded	BPL	AWW/CDPO	Not Recorded	No	No	No	No	No	Yes	Yes	No	No Sample was sent	other	No	No	No	No	No	No	Full time Paediatrician	Negative for TB		Negative				No	Age more than 1 year			Equal or more than 1 week
Sagar	Khurai	18	Female	Rural	Not recorded	AWW/CDPO	Not Recorded	No	No	No	No	Yes	Yes	Yes	No	No Sample was sent	other	No	No	No	No	No	No	Full time Paediatrician	Negative for TB		Negative				No	Age more than 1 year			Equal or more than 1 week
Sagar	Khurai	18	Male	Not recorded	Not recorded	AWW/CDPO	Not Recorded	No	No	No	No	Yes	Yes	Yes	No	No Sample was sent	other	No	No	No	No	No	No	Full time Paediatrician	Negative for TB		Negative				No	Age more than 1 year			Equal or more than 1 week
Sagar	Deori	18	Male	Not recorded	Not recorded	AWW/CDPO	Not Recorded	No	No	Yes	No	Yes	No	Yes	No	No Sample was sent	other	No	No	No	No	No	No	Full time Paediatrician	Negative for TB		Negative				No	Age more than 1 year			Equal or more than 1 week
Sagar	Malthon	18	Male	Rural	Not recorded	Not Recorded	Not Recorded	No	No	No	No	No	No	Yes	Yes	Sputum	other	No	No	No	No	No	No	Full time Paediatrician	Negative for TB		Negative				No	Age more than 1 year			Equal or more than 1 week
Sagar	Deori	18	Female	Not recorded	Not recorded	AWW/CDPO	Not Recorded	No	No	Yes	No	Yes	No	Yes	No	No Sample was sent	other	No	No	No	No	No	No	Full time Paediatrician	Negative for TB		Negative				No	Age more than 1 year			Equal or more than 1 week
Sagar	DH_Sagar(SMTU)	18	Female	Not recorded	Not recorded	Not Recorded	Not Recorded	No	No	No	No	No	Yes	Yes	No	No Sample was sent	other	No	No	No	No	No	No	Full time Paediatrician	Negative for TB		Negative				No	Age more than 1 year			Equal or more than 1 week
Sagar	Bina	18	Female	Not recorded	Not recorded	Paramedical Workers	Not Recorded	No	No	No	Yes	Yes	Yes	Yes	No	No Sample was sent	other	No	No	No	No	No	No	Full time Paediatrician	Negative for TB		Negative				No	Age more than 1 year			Equal or more than 1 week
Sagar	Deori	18	Male	Not recorded	Not recorded	AWW/CDPO	Not Recorded	No	No	Yes	No	Yes	No	Yes	No	No Sample was sent	other	No	No	No	No	No	No	Full time Paediatrician	Negative for TB		Negative				No	Age more than 1 year			Equal or more than 1 week
Sagar	Khurai	18	Female	Not recorded	Not recorded	AWW/CDPO	Not Recorded	No	No	No	No	Yes	No	Yes	No	No Sample was sent	other	No	No	No	No	No	No	Full time Paediatrician	Negative for TB		Negative				No	Age more than 1 year			Equal or more than 1 week
Sagar	DH_Sagar(SMTU)	18	Female	Not recorded	Not recorded	Not Recorded	Not Recorded	No	No	No	No	No	Yes	No	No	No Sample was sent	CXR	No	No	No	Yes	No	No	Full time Paediatrician	Negative for TB		Negative				No	Age more than 1 year			Equal or more than 1 week
Sagar	Deori	18	Male	Not recorded	Not recorded	AWW/CDPO	Not Recorded	No	No	Yes	No	Yes	No	Yes	No	No Sample was sent	other	No	No	No	No	No	No	Full time Paediatrician	Negative for TB		Negative				No	Age more than 1 year			Equal or more than 1 week
Sagar	Khurai	18	Male	Not recorded	Not recorded	AWW/CDPO	Not Recorded	No	No	No	No	Yes	No	Yes	No	No Sample was sent	other	No	No	No	No	No	No	Full time Paediatrician	Negative for TB		Negative				No	Age more than 1 year			Equal or more than 1 week
Sagar	Malthon	18	Female	Rural	Not recorded	Not Recorded	Not Recorded	No	No	No	No	No	No	Yes	Yes	Sputum	other	No	No	No	No	No	No	Full time Paediatrician	Negative for TB		Negative				No	Age more than 1 year			Equal or more than 1 week
Sagar	Malthon	18	Male	Rural	Not recorded	Not Recorded	Not Recorded	No	No	No	No	No	No	Yes	Yes	Sputum	other	No	No	No	No	No	No	Full time Paediatrician	Negative for TB		Negative				No	Age more than 1 year			Equal or more than 1 week
Sagar	DH_Sagar(SMTU)	18	Male	Not recorded	Not recorded	AWW/CDPO	Not Recorded	No	No	No	No	No	Yes	Yes	No	No Sample was sent	CXR	No	No	No	Yes	No	No	Full time Paediatrician	Negative for TB		Negative				No	Age more than 1 year			Equal or more than 1 week
Sagar	Deori	18	Male	Not recorded	Not recorded	AWW/CDPO	Not Recorded	No	No	Yes	No	Yes	No	Yes	No	No Sample was sent	other	No	No	No	No	No	No	Full time Paediatrician	Negative for TB		Negative				No	Age more than 1 year			Equal or more than 1 week
Sagar	DH_Sagar(SMTU)	18	Female	Not recorded	Not recorded	AWW/CDPO	Not Recorded	No	No	No	No	No	No	Yes	No	No Sample was sent	other	No	No	No	No	No	No	Full time Paediatrician	Negative for TB		Negative				No	Age more than 1 year			Equal or more than 1 week
Sagar	DH_Sagar(SMTU)	18	Female	Not recorded	Not recorded	Not Recorded	Not Recorded	No	No	Yes	Yes	No	Yes	No	No	No Sample was sent	other	No	No	No	No	No	No	Full time Paediatrician	Diagnosis couldnot be established	Absent at the time of screening	Absent at the time of screening				No	Age more than 1 year			Equal or more than 1 week
Sagar	DH_Sagar(SMTU)	18	Male	Not recorded	Not recorded	Not Recorded	Not Recorded	No	No	No	No	No	Yes	Yes	No	No Sample was sent	other	No	No	No	No	No	No	Full time Paediatrician	Negative for TB		Negative				No	Age more than 1 year			Equal or more than 1 week
Sagar	Deori	18	Male	Not recorded	Not recorded	AWW/CDPO	Not Recorded	No	No	Yes	No	Yes	No	Yes	No	No Sample was sent	other	No	No	No	No	No	No	Full time Paediatrician	Negative for TB		Negative				No	Age more than 1 year			Equal or more than 1 week
Sagar	DH_Sagar(SMTU)	18	Female	Not recorded	Not recorded	Not Recorded	Not Recorded	No	No	Yes	Yes	No	Yes	Yes	Yes	Gastric Aspirate	Mountoux	No	No	No	No	Yes	Yes	Full time Paediatrician	Emperical TB (on the basis of MT or CXR only)		Microbiologically confirm TB	10/23/2017	Not Recorded		No	Age more than 1 year	0	0	Less than 1 week
Sagar	Bina	18	Male	Not recorded	Not recorded	AWW/CDPO	Not Recorded	No	No	No	Yes	Yes	Yes	Yes	No	No Sample was sent	other	No	No	No	No	No	No	Full time Paediatrician	Negative for TB		Negative				No	Age more than 1 year			Equal or more than 1 week
Sagar	Khurai	18	Female	Not recorded	Not recorded	AWW/CDPO	Not Recorded	No	No	No	No	Yes	No	Yes	No	No Sample was sent	other	No	No	No	No	No	No	Full time Paediatrician	Negative for TB		Negative				No	Age more than 1 year			Equal or more than 1 week
Sagar	Malthon	18	Male	Rural	Not recorded	Not Recorded	Not Recorded	No	No	No	No	No	No	Yes	Yes	Sputum	other	No	No	No	No	No	No	Full time Paediatrician	Negative for TB		Negative				No	Age more than 1 year			Equal or more than 1 week
Sagar	Malthon	18	Male	Rural	Not recorded	Not Recorded	Not Recorded	No	No	No	No	No	No	Yes	Yes	Sputum	other	No	No	No	No	No	No	Full time Paediatrician	Negative for TB		Negative				No	Age more than 1 year			Equal or more than 1 week
Sagar	DH_Sagar(SMTU)	18	Female	Not recorded	Not recorded	Not Recorded	Not Recorded	No	No	No	Yes	No	Yes	Yes	No	No Sample was sent	other	No	No	No	No	No	No	Full time Paediatrician	Negative for TB		Negative				No	Age more than 1 year			Equal or more than 1 week
Sagar	DH_Sagar(SMTU)	18	Female	Not recorded	Not recorded	Not Recorded	Not Recorded	No	No	No	No	No	No	Yes	No	No Sample was sent	other	No	No	No	No	No	No	Full time Paediatrician	Negative for TB		Negative				No	Age more than 1 year			Equal or more than 1 week
Sagar	Deori	18	Male	Not recorded	Not recorded	AWW/CDPO	Not Recorded	No	No	Yes	No	Yes	No	Yes	No	No Sample was sent	other	No	No	No	No	No	No	Full time Paediatrician	Negative for TB		Negative				No	Age more than 1 year			Equal or more than 1 week
Sagar	Khurai	18	Male	Rural	Not recorded	AWW/CDPO	Not Recorded	No	No	No	No	Yes	Yes	Yes	No	No Sample was sent	other	No	No	No	No	No	No	Full time Paediatrician	Negative for TB		Negative				No	Age more than 1 year			Equal or more than 1 week
Sagar	Malthon	18	Female	Rural	Not recorded	Not Recorded	Not Recorded	No	No	No	No	No	No	Yes	Yes	Sputum	other	No	No	No	No	No	No	Full time Paediatrician	Negative for TB		Negative				No	Age more than 1 year			Equal or more than 1 week
Sagar	DH_Sagar(SMTU)	18	Male	Not recorded	Not recorded	Not Recorded	Not Recorded	No	No	No	No	No	Yes	Yes	No	No Sample was sent	other	No	No	No	No	No	No	Full time Paediatrician	Negative for TB		Negative				No	Age more than 1 year			Equal or more than 1 week
Sagar	DH_Sagar(SMTU)	18	Female	Not recorded	Not recorded	Not Recorded	Not Recorded	No	No	No	No	No	No	No	Yes	Gastric Aspirate	other	No	No	No	No	No	No	Full time Paediatrician	Diagnosis couldnot be established	Absent at the time of screening	Absent at the time of screening				No	Age more than 1 year			Equal or more than 1 week
Sagar	Deori	18	Female	Not recorded	Not recorded	AWW/CDPO	Not Recorded	No	No	Yes	No	Yes	No	Yes	No	No Sample was sent	other	No	No	No	No	No	No	Full time Paediatrician	Negative for TB		Negative				No	Age more than 1 year			Equal or more than 1 week
Sagar	Bina	18	Male	Not recorded	Not recorded	AWW/CDPO	Not Recorded	No	No	No	Yes	Yes	Yes	Yes	No	No Sample was sent	other	No	No	No	No	No	No	Full time Paediatrician	Negative for TB		Negative				No	Age more than 1 year			Equal or more than 1 week
Sagar	Deori	18	Female	Not recorded	Not recorded	AWW/CDPO	Not Recorded	No	No	Yes	No	Yes	No	Yes	No	No Sample was sent	other	No	No	No	No	No	No	Full time Paediatrician	Negative for TB		Negative				No	Age more than 1 year			Equal or more than 1 week
Sagar	Godhakota	18	Female	Not recorded	Not recorded	AWW/CDPO	Not Recorded	No	No	Yes	No	Yes	No	No	No	No Sample was sent	History	Yes	No	No	No	No	No	Full time Paediatrician	Negative for TB		Negative				No	Age more than 1 year			Equal or more than 1 week
Sagar	Malthon	18	Male	Rural	Not recorded	Not Recorded	Not Recorded	No	No	No	No	No	No	Yes	Yes	Sputum	other	No	No	No	No	No	No	Full time Paediatrician	Negative for TB		Negative				No	Age more than 1 year			Equal or more than 1 week
Sagar	DH_Sagar(SMTU)	18	Male	Not recorded	Not recorded	Not Recorded	Not Recorded	No	No	No	No	No	Yes	Yes	No	No Sample was sent	other	No	No	No	No	No	No	Full time Paediatrician	Negative for TB		Negative				No	Age more than 1 year			Equal or more than 1 week
Sagar	Malthon	18	Male	Rural	Not recorded	Not Recorded	Not Recorded	No	No	No	No	No	No	Yes	Yes	Sputum	other	No	No	No	No	No	No	Full time Paediatrician	Negative for TB		Negative				No	Age more than 1 year			Equal or more than 1 week
Sagar	Deori	18	Male	Not recorded	Not recorded	AWW/CDPO	Not Recorded	No	No	Yes	No	Yes	No	Yes	No	No Sample was sent	other	No	No	No	No	No	No	Full time Paediatrician	Negative for TB		Negative				No	Age more than 1 year			Equal or more than 1 week
Sagar	Deori	18	Male	Not recorded	Not recorded	AWW/CDPO	Not Recorded	No	No	Yes	No	Yes	No	Yes	No	No Sample was sent	other	No	No	No	No	No	No	Full time Paediatrician	Negative for TB		Negative				No	Age more than 1 year			Equal or more than 1 week
Sagar	Khurai	18	Female	Not recorded	Not recorded	AWW/CDPO	Not Recorded	No	No	No	No	Yes	Yes	Yes	No	No Sample was sent	other	No	No	No	No	No	No	Full time Paediatrician	Negative for TB		Negative				No	Age more than 1 year			Equal or more than 1 week
Sagar	DH_Sagar(SMTU)	18	Female	Not recorded	Not recorded	Not Recorded	Not Recorded	No	No	Yes	Yes	No	Yes	No	No	No Sample was sent	other	No	No	No	No	No	No	Full time Paediatrician	Diagnosis couldnot be established	Absent at the time of screening	Absent at the time of screening				No	Age more than 1 year			Equal or more than 1 week
Sagar	Deori	18	Male	Not recorded	Not recorded	AWW/CDPO	Not Recorded	No	No	Yes	No	Yes	No	Yes	No	No Sample was sent	other	No	No	No	No	No	No	Full time Paediatrician	Negative for TB		Negative				No	Age more than 1 year			Equal or more than 1 week
Sagar	Deori	18	Female	Not recorded	Not recorded	AWW/CDPO	Not Recorded	No	No	Yes	No	Yes	No	Yes	No	No Sample was sent	other	No	No	No	No	No	No	Full time Paediatrician	Negative for TB		Negative				No	Age more than 1 year			Equal or more than 1 week
Sagar	Khurai	18	Male	Not recorded	Not recorded	AWW/CDPO	Not Recorded	No	No	No	No	Yes	Yes	Yes	No	No Sample was sent	other	No	No	No	No	No	No	Full time Paediatrician	Negative for TB		Negative				No	Age more than 1 year			Equal or more than 1 week
Sagar	Bina	18	Male	Not recorded	Not recorded	AWW/CDPO	Not Recorded	No	Yes	Yes	Yes	Yes	Yes	Yes	Yes	Sputum	Mountoux	No	No	No	No	Yes	Yes	Full time Paediatrician	Emperical TB (on the basis of MT or CXR only)		Microbiologically confirm TB	1/19/2017	Not Recorded		No	Age more than 1 year	0	0	Less than 1 week
Sagar	Malthon	18	Male	Rural	Not recorded	Not Recorded	Not Recorded	No	No	No	No	No	No	Yes	Yes	Sputum	other	No	No	No	No	No	No	Full time Paediatrician	Negative for TB		Negative				No	Age more than 1 year			Equal or more than 1 week
Sagar	Deori	18	Male	Not recorded	Not recorded	AWW/CDPO	Not Recorded	No	No	No	No	No	No	No	Yes	Gastric Aspirate	other	No	No	No	No	No	No	Full time Paediatrician	Diagnosis couldnot be established	Transfer to higher facility	Transfer to higher facility				No	Age more than 1 year			Equal or more than 1 week
Sagar	DH_Sagar(SMTU)	18	Female	Not recorded	Not recorded	AWW/CDPO	Not Recorded	No	No	No	No	No	No	No	Yes	Gastric Aspirate	other	No	No	No	No	No	No	Full time Paediatrician	Diagnosis couldnot be established	Absent at the time of screening	Absent at the time of screening				No	Age more than 1 year			Equal or more than 1 week
Sagar	Khurai	18	Male	Not recorded	Not recorded	AWW/CDPO	Not Recorded	No	No	No	No	Yes	Yes	Yes	No	No Sample was sent	other	No	No	No	No	No	No	Full time Paediatrician	Negative for TB		Negative				No	Age more than 1 year			Equal or more than 1 week
Sagar	DH_Sagar(SMTU)	18	Female	Not recorded	Not recorded	Not Recorded	Not Recorded	No	No	No	No	No	Yes	Yes	No	No Sample was sent	other	No	No	No	No	No	No	Full time Paediatrician	Negative for TB		Negative				No	Age more than 1 year			Equal or more than 1 week
Sagar	Deori	18	Male	Not recorded	Not recorded	AWW/CDPO	Not Recorded	No	No	Yes	No	Yes	No	Yes	No	No Sample was sent	other	No	No	No	No	No	No	Full time Paediatrician	Negative for TB		Negative				No	Age more than 1 year			Equal or more than 1 week
Sagar	Malthon	18	Female	Rural	Not recorded	Not Recorded	Not Recorded	No	No	No	No	No	No	Yes	Yes	Sputum	other	No	No	No	No	No	No	Full time Paediatrician	Negative for TB		Negative				No	Age more than 1 year			Equal or more than 1 week
Sagar	DH_Sagar(SMTU)	18	Male	Not recorded	Not recorded	Not Recorded	Not Recorded	No	No	Yes	Yes	No	No	Yes	No	No Sample was sent	other	No	No	No	No	No	No	Full time Paediatrician	Negative for TB		Negative				No	Age more than 1 year			Equal or more than 1 week
Sagar	Godhakota	18	Female	Not recorded	Not recorded	Self Referred	Not Recorded	No	No	Yes	Yes	Yes	No	No	No	No Sample was sent	History	Yes	No	No	No	No	No	Full time Paediatrician	Negative for TB		Negative				No	Age more than 1 year			Equal or more than 1 week
Sagar	DH_Sagar(SMTU)	18	Male	Not recorded	Not recorded	Not Recorded	Not Recorded	No	No	No	No	No	No	No	Yes	Gastric Aspirate	other	No	No	No	No	No	No	Full time Paediatrician	Negative for TB	Absent at the time of screening	Negative				No	Age more than 1 year			Equal or more than 1 week
Sagar	DH_Sagar(SMTU)	18	Female	Not recorded	Not recorded	Not Recorded	Not Recorded	No	No	No	No	No	Yes	Yes	No	No Sample was sent	other	No	No	No	No	No	No	Full time Paediatrician	Negative for TB		Negative				No	Age more than 1 year			Equal or more than 1 week
Sagar	Deori	18	Female	Not recorded	Not recorded	AWW/CDPO	Not Recorded	No	No	Yes	No	Yes	No	Yes	No	No Sample was sent	other	No	No	No	No	No	No	Full time Paediatrician	Negative for TB		Negative				No	Age more than 1 year			Equal or more than 1 week
Sagar	DH_Sagar(SMTU)	18	Female	Not recorded	Not recorded	AWW/CDPO	Not Recorded	No	No	No	No	No	Yes	No	No	No Sample was sent	other	No	No	No	No	No	No	Full time Paediatrician	Negative for TB		Negative				No	Age more than 1 year			Equal or more than 1 week
Sagar	Khurai	18	Male	Not recorded	Not recorded	AWW/CDPO	Not Recorded	No	No	No	No	Yes	Yes	Yes	No	No Sample was sent	other	No	No	No	No	No	No	Full time Paediatrician	Negative for TB		Negative				No	Age more than 1 year			Equal or more than 1 week
Sagar	DH_Sagar(SMTU)	18	Male	Not recorded	Not recorded	Not Recorded	Not Recorded	No	No	Yes	No	No	Yes	No	No	No Sample was sent	other	No	No	No	No	No	No	Full time Paediatrician	Diagnosis couldnot be established	Absent at the time of screening	Absent at the time of screening				No	Age more than 1 year			Equal or more than 1 week
Sagar	DH_Sagar(SMTU)	18	Female	Not recorded	Not recorded	Not Recorded	Not Recorded	No	No	Yes	Yes	No	No	Yes	No	No Sample was sent	other	No	No	No	No	No	No	Full time Paediatrician	Diagnosis couldnot be established	Absent at the time of screening	Absent at the time of screening				No	Age more than 1 year			Equal or more than 1 week
Sagar	Malthon	18	Female	Rural	Not recorded	Not Recorded	Not Recorded	No	No	No	No	No	No	No	Yes	Sputum	other	No	No	No	No	No	No	Full time Paediatrician	Negative for TB		Negative					Age more than 1 year			Equal or more than 1 week
Sagar	Deori	18	Female	Not recorded	Not recorded	AWW/CDPO	Not Recorded	No	No	Yes	No	Yes	No	Yes	No	No Sample was sent	other	No	No	No	No	No	No	Full time Paediatrician	Negative for TB		Negative				No	Age more than 1 year			Equal or more than 1 week
Sagar	Godhakota	18	Female	Not recorded	Not recorded	Self Referred	Not Recorded	No	No	Yes	No	Yes	No	No	No	No Sample was sent	History	Yes	No	No	No	No	No	Full time Paediatrician	Negative for TB		Negative				No	Age more than 1 year			Equal or more than 1 week
Sagar	Malthon	18	Female	Rural	Not recorded	Not Recorded	Not Recorded	No	No	No	No	No	No	Yes	Yes	Sputum	other	No	No	No	No	No	No	Full time Paediatrician	Negative for TB		Negative				No	Age more than 1 year			Equal or more than 1 week
Sagar	DH_Sagar(SMTU)	18	Female	Not recorded	Not recorded	Not Recorded	Not Recorded	No	No	No	No	No	Yes	Yes	No	No Sample was sent	CXR	No	No	No	Yes	No	No	Full time Paediatrician	Negative for TB		Negative				No	Age more than 1 year			Equal or more than 1 week
Sagar	Malthon	18	Male	Rural	Not recorded	Not Recorded	Not Recorded	No	No	No	No	No	No	Yes	Yes	Sputum	other	No	No	No	No	No	No	Full time Paediatrician	Negative for TB		Negative				No	Age more than 1 year			Equal or more than 1 week
Sagar	DH_Sagar(SMTU)	18	Male	Not recorded	Not recorded	AWW/CDPO	Not Recorded	No	No	Yes	Yes	No	Yes	Yes	No	No Sample was sent	other	No	No	No	No	No	No	Full time Paediatrician	Negative for TB		Negative				No	Age more than 1 year			Equal or more than 1 week
Sagar	Bina	18	Male	Not recorded	Not recorded	AWW/CDPO	Not Recorded	No	No	No	Yes	Yes	Yes	Yes	No	No Sample was sent	other	No	No	No	No	No	No	Full time Paediatrician	Negative for TB		Negative				No	Age more than 1 year			Equal or more than 1 week
Sagar	DH_Sagar(SMTU)	18	Female	Not recorded	Not recorded	Not Recorded	Not Recorded	No	No	Yes	Yes	No	No	No	No	No Sample was sent	other	No	No	No	No	No	No	Full time Paediatrician	Diagnosis couldnot be established	Absent at the time of screening	Absent at the time of screening				No	Age more than 1 year			Equal or more than 1 week
Sagar	Khurai	18	Male	Not recorded	Not recorded	AWW/CDPO	Not Recorded	No	No	No	No	Yes	Yes	Yes	No	No Sample was sent	other	No	No	No	No	No	No	Full time Paediatrician	Negative for TB		Negative				No	Age more than 1 year			Equal or more than 1 week
Sagar	Khurai	18	Male	Rural	Not recorded	AWW/CDPO	Not Recorded	No	No	No	No	Yes	No	Yes	No	No Sample was sent	other	No	No	No	No	No	No	Full time Paediatrician	Negative for TB		Negative				No	Age more than 1 year			Equal or more than 1 week
Sagar	DH_Sagar(SMTU)	18	Female	Not recorded	Not recorded	AWW/CDPO	Not Recorded	No	No	Yes	Yes	No	Yes	Yes	Yes	Gastric Aspirate	other	No	No	No	No	No	No	Full time Paediatrician	Negative for TB		Negative				No	Age more than 1 year			Equal or more than 1 week
Sagar	Malthon	18	Male	Rural	Not recorded	Not Recorded	Not Recorded	No	No	No	No	No	No	Yes	Yes	Sputum	other	No	No	No	No	No	No	Full time Paediatrician	Negative for TB		Negative				No	Age more than 1 year			Equal or more than 1 week
Sagar	Deori	18	Male	Not recorded	Not recorded	AWW/CDPO	Not Recorded	No	No	Yes	No	Yes	No	Yes	No	No Sample was sent	other	No	No	No	No	No	No	Full time Paediatrician	Negative for TB		Negative				No	Age more than 1 year			Equal or more than 1 week
Sagar	Malthon	18	Female	Rural	Not recorded	Not Recorded	Not Recorded	No	No	No	No	No	No	Yes	Yes	Sputum	other	No	No	No	No	No	No	Full time Paediatrician	Negative for TB		Negative				No	Age more than 1 year			Equal or more than 1 week
Sagar	Bina	18	Female	Not recorded	Not recorded	AWW/CDPO	Not Recorded	No	No	No	Yes	Yes	Yes	Yes	No	No Sample was sent	other	No	No	No	No	No	No	Full time Paediatrician	Negative for TB		Negative				No	Age more than 1 year			Equal or more than 1 week
Sagar	Khurai	18	Female	Rural	Not recorded	AWW/CDPO	Not Recorded	No	No	No	No	Yes	Yes	Yes	No	No Sample was sent	other	No	No	No	No	No	No	Full time Paediatrician	Negative for TB		Negative				No	Age more than 1 year			Equal or more than 1 week
Sagar	DH_Sagar(SMTU)	18	Male	Not recorded	Not recorded	Not Recorded	Not Recorded	No	No	Yes	Yes	No	No	Yes	No	No Sample was sent	other	No	No	No	No	No	No	Full time Paediatrician	Negative for TB		Negative				No	Age more than 1 year			Equal or more than 1 week
Sagar	Godhakota	18	Male	Not recorded	Not recorded	AWW/CDPO	Not Recorded	No	No	Yes	No	Yes	No	No	No	No Sample was sent	History	Yes	No	No	No	No	No	Full time Paediatrician	Negative for TB		Negative				No	Age more than 1 year			Equal or more than 1 week
Sagar	Deori	18	Male	Not recorded	Not recorded	AWW/CDPO	Not Recorded	No	No	Yes	No	Yes	No	Yes	No	No Sample was sent	other	No	No	No	No	No	No	Full time Paediatrician	Negative for TB		Negative				No	Age more than 1 year			Equal or more than 1 week
Sagar	Malthon	18	Male	Rural	Not recorded	Not Recorded	Not Recorded	No	No	No	No	No	No	Yes	Yes	Sputum	other	No	No	No	No	No	No	Full time Paediatrician	Negative for TB		Negative				No	Age more than 1 year			Equal or more than 1 week
Sagar	Malthon	18	Male	Rural	Not recorded	Not Recorded	Not Recorded	No	No	No	No	No	No	No	Yes	Sputum	other	No	No	No	No	No	No	Full time Paediatrician	Negative for TB		Negative				No	Age more than 1 year			Equal or more than 1 week
Sagar	Bina	18	Male	Not recorded	Not recorded	AWW/CDPO	Not Recorded	No	No	No	Yes	Yes	Yes	Yes	No	No Sample was sent	other	No	No	No	No	No	No	Full time Paediatrician	Negative for TB		Negative				No	Age more than 1 year			Equal or more than 1 week
Sagar	DH_Sagar(SMTU)	18	Male	Not recorded	Not recorded	Not Recorded	Not Recorded	No	No	No	No	No	Yes	Yes	No	No Sample was sent	CXR	No	No	No	Yes	No	No	Full time Paediatrician	Negative for TB		Negative				No	Age more than 1 year			Equal or more than 1 week
Sagar	DH_Sagar(SMTU)	18	Male	Not recorded	Not recorded	Not Recorded	Not Recorded	No	No	Yes	No	No	Yes	Yes	No	No Sample was sent	other	No	No	No	No	No	No	Full time Paediatrician	Negative for TB		Negative				No	Age more than 1 year			Equal or more than 1 week
Sagar	Malthon	18	Female	Rural	Not recorded	Not Recorded	Not Recorded	No	No	No	No	No	No	Yes	No	No Sample was sent	other	No	No	No	No	No	No	Full time Paediatrician	Negative for TB		Negative				No	Age more than 1 year			Equal or more than 1 week
Sagar	DH_Sagar(SMTU)	18	Female	Not recorded	Not recorded	Not Recorded	Not Recorded	No	No	No	No	No	No	No	Yes	Gastric Aspirate	other	No	No	No	No	No	No	Full time Paediatrician	Not recorded		Negative				No	Age more than 1 year			Equal or more than 1 week
Sagar	DH_Sagar(SMTU)	18	Female	Not recorded	Not recorded	Not Recorded	Not Recorded	No	No	No	No	No	Yes	Yes	No	No Sample was sent	other	No	No	No	No	No	No	Full time Paediatrician	Negative for TB		Negative				No	Age more than 1 year			Equal or more than 1 week
Sagar	Malthon	18	Female	Rural	Not recorded	Not Recorded	Not Recorded	No	No	No	No	No	No	Yes	No	No Sample was sent	other	No	No	No	No	No	No	Full time Paediatrician	Negative for TB		Negative				No	Age more than 1 year			Equal or more than 1 week
Sagar	Khurai	18	Female	Not recorded	Not recorded	AWW/CDPO	Not Recorded	No	No	No	No	Yes	Yes	Yes	No	No Sample was sent	other	No	No	No	No	No	No	Full time Paediatrician	Negative for TB		Negative				No	Age more than 1 year			Equal or more than 1 week
Sagar	DH_Sagar(SMTU)	18	Male	Not recorded	Not recorded	AWW/CDPO	Not Recorded	No	No	Yes	Yes	No	Yes	Yes	No	No Sample was sent	CXR	No	No	No	Yes	No	No	Full time Paediatrician	Negative for TB		Negative				No	Age more than 1 year			Equal or more than 1 week
Sagar	Khurai	18	Female	Not recorded	Not recorded	AWW/CDPO	Not Recorded	No	No	No	No	Yes	Yes	Yes	No	No Sample was sent	other	No	No	No	No	No	No	Full time Paediatrician	Negative for TB		Negative				No	Age more than 1 year			Equal or more than 1 week
Sagar	Khurai	18	Male	Not recorded	Not recorded	AWW/CDPO	Not Recorded	No	No	No	No	Yes	Yes	Yes	No	No Sample was sent	other	No	No	No	No	No	No	Full time Paediatrician	Negative for TB		Negative				No	Age more than 1 year			Equal or more than 1 week
Sagar	DH_Sagar(SMTU)	18	Male	Not recorded	Not recorded	Not Recorded	Not Recorded	No	No	Yes	No	No	No	No	No	No Sample was sent	other	No	No	No	No	No	No	Full time Paediatrician	Diagnosis couldnot be established	Absent at the time of screening	Absent at the time of screening				No	Age more than 1 year			Equal or more than 1 week
Sagar	Khurai	18	Male	Not recorded	Not recorded	AWW/CDPO	Not Recorded	No	No	No	No	Yes	Yes	Yes	No	No Sample was sent	other	No	No	No	No	No	No	Full time Paediatrician	Negative for TB		Negative				No	Age more than 1 year			Equal or more than 1 week
Sagar	Malthon	18	Female	Rural	Not recorded	Not Recorded	Not Recorded	No	No	No	No	No	No	Yes	Yes	Sputum	other	No	No	No	No	No	No	Full time Paediatrician	Negative for TB		Negative				No	Age more than 1 year			Equal or more than 1 week
Sagar	Khurai	18	Male	Not recorded	Not recorded	AWW/CDPO	Not Recorded	No	No	No	No	Yes	Yes	Yes	No	No Sample was sent	other	No	No	No	No	No	No	Full time Paediatrician	Negative for TB		Negative				No	Age more than 1 year			Equal or more than 1 week
Sagar	DH_Sagar(SMTU)	18	Male	Not recorded	Not recorded	Not Recorded	Not Recorded	No	No	No	No	No	No	Yes	No	No Sample was sent	other	No	No	No	No	No	No	Full time Paediatrician	Negative for TB		Negative				No	Age more than 1 year			Equal or more than 1 week
Sagar	Bina	18	Female	Not recorded	Not recorded	AWW/CDPO	Not Recorded	No	No	No	Yes	Yes	Yes	Yes	No	No Sample was sent	other	No	No	No	No	No	No	Full time Paediatrician	Negative for TB		Negative				No	Age more than 1 year			Equal or more than 1 week
Sagar	Bina	18	Male	Not recorded	Not recorded	AWW/CDPO	Not Recorded	No	No	No	Yes	Yes	Yes	Yes	No	No Sample was sent	other	No	No	No	No	No	No	Full time Paediatrician	Negative for TB		Negative				No	Age more than 1 year			Equal or more than 1 week
Sagar	Khurai	18	Female	Rural	Not recorded	AWW/CDPO	Not Recorded	No	No	No	No	Yes	No	Yes	Yes	Sputum	Mountoux	No	No	No	No	Yes	Yes	Full time Paediatrician	Emperical TB (on the basis of MT or CXR only)		Microbiologically confirm TB	2020-01-01			No	Age more than 1 year	991		Equal or more than 1 week
Sagar	DH_Sagar(SMTU)	18	Female	Not recorded	Not recorded	Not Recorded	Not Recorded	No	No	Yes	No	No	No	Yes	Yes	Gastric Aspirate	Mountoux	No	No	No	No	Yes	Yes	Full time Paediatrician	Emperical TB (on the basis of MT or CXR only)		Microbiologically confirm TB	12/21/2017	Not Recorded		No	Age more than 1 year	0	0	Less than 1 week
Sagar	Khurai	18	Male	Not recorded	Not recorded	AWW/CDPO	Not Recorded	No	No	No	No	Yes	No	Yes	No	No Sample was sent	other	No	No	No	No	No	No	Full time Paediatrician	Negative for TB		Negative				No	Age more than 1 year			Equal or more than 1 week
Sagar	DH_Sagar(SMTU)	18	Male	Not recorded	Not recorded	Not Recorded	Not Recorded	No	No	Yes	No	No	Yes	Yes	No	No Sample was sent	other	No	No	No	No	No	No	Full time Paediatrician	Negative for TB		Negative				No	Age more than 1 year			Equal or more than 1 week
Sagar	DH_Sagar(SMTU)	18	Female	Not recorded	Not recorded	Not Recorded	Not Recorded	No	No	Yes	No	No	Yes	Yes	No	No Sample was sent	CXR	No	No	No	Yes	No	No	Full time Paediatrician	Negative for TB		Negative				No	Age more than 1 year			Equal or more than 1 week
Sagar	DH_Sagar(SMTU)	18	Female	Not recorded	Not recorded	Not Recorded	Not Recorded	No	No	No	No	No	Yes	No	No	No Sample was sent	other	No	No	No	No	No	No	Full time Paediatrician	Diagnosis couldnot be established	Absent at the time of screening	Absent at the time of screening				No	Age more than 1 year			Equal or more than 1 week
Sagar	Malthon	18	Male	Rural	Not recorded	Not Recorded	Not Recorded	No	No	No	No	No	No	Yes	Yes	Sputum	other	No	No	No	No	No	No	Full time Paediatrician	Negative for TB		Negative				No	Age more than 1 year			Equal or more than 1 week
Sagar	Khurai	18	Male	Not recorded	Not recorded	AWW/CDPO	Not Recorded	No	No	No	No	Yes	Yes	Yes	No	No Sample was sent	other	No	No	No	No	No	No	Full time Paediatrician	Negative for TB		Negative				No	Age more than 1 year			Equal or more than 1 week
Sagar	DH_Sagar(SMTU)	18	Female	Not recorded	Not recorded	Not Recorded	Not Recorded	No	No	No	No	No	Yes	Yes	No	No Sample was sent	other	No	No	No	No	No	No	Full time Paediatrician	Negative for TB		Negative				No	Age more than 1 year			Equal or more than 1 week
Sagar	Khurai	18	Female	Not recorded	Not recorded	AWW/CDPO	Not Recorded	No	No	No	No	Yes	Yes	Yes	No	No Sample was sent	other	No	No	No	No	No	No	Full time Paediatrician	Negative for TB		Negative				No	Age more than 1 year			Equal or more than 1 week
Sagar	DH_Sagar(SMTU)	18	Male	Not recorded	BPL	Not Recorded	Not Recorded	No	No	No	No	No	Yes	Yes	No	No Sample was sent	other	No	No	No	No	No	No	Full time Paediatrician	Negative for TB		Negative				No	Age more than 1 year			Equal or more than 1 week
Sagar	DH_Sagar(SMTU)	18	Male	Not recorded	Not recorded	Not Recorded	Not Recorded	No	No	No	No	No	Yes	Yes	No	No Sample was sent	other	No	No	No	No	No	No	Full time Paediatrician	Negative for TB		Negative				No	Age more than 1 year			Equal or more than 1 week
Sagar	Khurai	18	Male	Not recorded	Not recorded	AWW/CDPO	Not Recorded	No	No	No	No	Yes	Yes	Yes	No	No Sample was sent	other	No	No	No	No	No	No	Full time Paediatrician	Negative for TB		Negative				No	Age more than 1 year			Equal or more than 1 week
Sagar	DH_Sagar(SMTU)	18	Female	Not recorded	Not recorded	Not Recorded	Not Recorded	No	No	No	Yes	No	Yes	Yes	No	No Sample was sent	CXR	No	No	No	Yes	No	No	Full time Paediatrician	Negative for TB		Negative				No	Age more than 1 year			Equal or more than 1 week
Sagar	Malthon	18	Female	Rural	Not recorded	Not Recorded	Not Recorded	No	No	No	No	No	No	Yes	Yes	Sputum	other	No	No	No	No	No	No	Full time Paediatrician	Negative for TB		Negative				No	Age more than 1 year			Equal or more than 1 week
Sagar	DH_Sagar(SMTU)	18	Male	Not recorded	Not recorded	Not Recorded	Not Recorded	No	No	No	No	No	No	No	Yes	Gastric Aspirate	other	No	No	No	No	No	No	Full time Paediatrician	Negative for TB	Absent at the time of screening	Negative				No	Age more than 1 year			Equal or more than 1 week
Sagar	DH_Sagar(SMTU)	18	Male	Not recorded	Not recorded	Not Recorded	Not Recorded	No	No	No	Yes	No	No	No	No	No Sample was sent	other	No	No	No	No	No	No	Full time Paediatrician	Diagnosis couldnot be established	Reason not recorded	Negative				No	Age more than 1 year			Equal or more than 1 week
Sagar	Bina	18	Female	Not recorded	Not recorded	AWW/CDPO	Not Recorded	No	No	No	Yes	Yes	Yes	Yes	Yes	Sputum	CXR	No	No	No	Yes	No	Yes	Full time Paediatrician	Emperical TB (on the basis of MT or CXR only)		Microbiologically confirm TB	6/23/2017	Not Recorded		No	Age more than 1 year	0	0	Less than 1 week
Sagar	DH_Sagar(SMTU)	18	Male	Not recorded	Not recorded	Not Recorded	Not Recorded	No	No	No	Yes	No	Yes	Yes	No	No Sample was sent	CXR	No	No	No	Yes	No	No	Full time Paediatrician	Negative for TB		Negative				No	Age more than 1 year			Equal or more than 1 week
Sagar	DH_Sagar(SMTU)	18	Male	Not recorded	Not recorded	Not Recorded	Not Recorded	No	No	No	No	No	Yes	No	No	No Sample was sent	other	No	No	No	No	No	No	Full time Paediatrician	Diagnosis couldnot be established	Absent at the time of screening	Absent at the time of screening				No	Age more than 1 year			Equal or more than 1 week
Sagar	DH_Sagar(SMTU)	18	Female	Not recorded	Not recorded	Not Recorded	Not Recorded	No	No	No	No	No	Yes	Yes	No	No Sample was sent	other	No	No	No	No	No	No	Full time Paediatrician	Negative for TB		Negative				No	Age more than 1 year			Equal or more than 1 week
Sagar	Bina	18	Male	Not recorded	Not recorded	AWW/CDPO	Not Recorded	No	No	No	Yes	Yes	Yes	Yes	No	No Sample was sent	other	No	No	No	No	No	No	Full time Paediatrician	Negative for TB		Negative				No	Age more than 1 year			Equal or more than 1 week
Sagar	DH_Sagar(SMTU)	18	Female	Not recorded	Not recorded	Not Recorded	Not Recorded	No	No	No	No	No	Yes	No	No	No Sample was sent	other	No	No	No	No	No	No	Full time Paediatrician	Diagnosis couldnot be established	Absent at the time of screening	Absent at the time of screening				No	Age more than 1 year			Equal or more than 1 week
Sagar	Khurai	18	Female	Not recorded	Not recorded	AWW/CDPO	Not Recorded	No	No	No	No	Yes	Yes	Yes	No	No Sample was sent	other	No	No	No	No	No	No	Full time Paediatrician	Negative for TB		Negative				No	Age more than 1 year			Equal or more than 1 week
Sagar	Khurai	18	Male	Not recorded	Not recorded	AWW/CDPO	Not Recorded	No	No	No	No	Yes	No	Yes	No	No Sample was sent	other	No	No	No	No	No	No	Full time Paediatrician	Negative for TB		Negative				No	Age more than 1 year			Equal or more than 1 week
Sagar	DH_Sagar(SMTU)	18	Female	Not recorded	Not recorded	Not Recorded	Not Recorded	No	No	Yes	No	No	Yes	Yes	No	No Sample was sent	other	No	No	No	No	No	No	Full time Paediatrician	Negative for TB		Negative				No	Age more than 1 year			Equal or more than 1 week
Sagar	Deori	18	Female	Not recorded	Not recorded	Self Referred	Not Recorded	No	No	Yes	No	Yes	No	Yes	No	No Sample was sent	other	No	No	No	No	No	No	Full time Paediatrician	Negative for TB		Negative				No	Age more than 1 year			Equal or more than 1 week
Sagar	Malthon	18	Female	Rural	Not recorded	Not Recorded	Not Recorded	No	No	No	No	No	No	Yes	No	No Sample was sent	other	No	No	No	No	No	No	Full time Paediatrician	Negative for TB		Negative				No	Age more than 1 year			Equal or more than 1 week
Sagar	Deori	18	Female	Not recorded	Not recorded	AWW/CDPO	Not Recorded	No	No	Yes	No	Yes	No	Yes	No	No Sample was sent	other	No	No	No	No	No	No	Full time Paediatrician	Negative for TB		Negative				No	Age more than 1 year			Equal or more than 1 week
Sagar	Khurai	18	Male	Not recorded	Not recorded	AWW/CDPO	Not Recorded	No	No	No	No	Yes	No	Yes	No	No Sample was sent	other	No	No	No	No	No	No	Full time Paediatrician	Negative for TB		Negative				No	Age more than 1 year			Equal or more than 1 week
Sagar	DH_Sagar(SMTU)	18	Male	Not recorded	Not recorded	Not Recorded	Not Recorded	No	No	No	No	No	Yes	Yes	Yes	Gastric Aspirate	CXR Mountoux	No	No	No	Yes	Yes	Yes	Full time Paediatrician	Emperical TB (on the basis of MT or CXR only)		Microbiologically confirm TB	5/29/2017	Not Recorded		No	Age more than 1 year	0	0	Less than 1 week
Sagar	Deori	18	Female	Not recorded	Not recorded	AWW/CDPO	Not Recorded	No	No	Yes	No	Yes	No	Yes	No	No Sample was sent	other	No	No	No	No	No	No	Full time Paediatrician	Negative for TB		Negative				No	Age more than 1 year			Equal or more than 1 week
Sagar	Deori	18	Male	Not recorded	Not recorded	AWW/CDPO	Not Recorded	No	No	Yes	No	Yes	No	Yes	No	No Sample was sent	other	No	No	No	No	No	No	Full time Paediatrician	Negative for TB		Negative				No	Age more than 1 year			Equal or more than 1 week
Sagar	Khurai	18	Female	Rural	Not recorded	AWW/CDPO	Not Recorded	No	No	No	No	Yes	No	Yes	No	No Sample was sent	other	No	No	No	No	No	No	Full time Paediatrician	Negative for TB		Negative				No	Age more than 1 year			Equal or more than 1 week
Sagar	DH_Sagar(SMTU)	18	Female	Not recorded	Not recorded	Not Recorded	Not Recorded	No	No	No	Yes	No	Yes	Yes	No	No Sample was sent	other	No	No	No	No	No	No	Full time Paediatrician	Negative for TB		Negative				No	Age more than 1 year			Equal or more than 1 week
Sagar	DH_Sagar(SMTU)	18	Male	Not recorded	Not recorded	Not Recorded	Not Recorded	No	No	Yes	No	No	No	No	No	No Sample was sent	other	No	No	No	No	No	No	Full time Paediatrician	Diagnosis couldnot be established	Absent at the time of screening	Absent at the time of screening				No	Age more than 1 year			Equal or more than 1 week
Sagar	Khurai	18	Female	Not recorded	Not recorded	Paramedical Workers	Not Recorded	No	No	No	No	Yes	Yes	Yes	No	No Sample was sent	other	No	No	No	No	No	No	Full time Paediatrician	Negative for TB		Negative				No	Age more than 1 year			Equal or more than 1 week
Sagar	Malthon	18	Female	Rural	Not recorded	Not Recorded	Not Recorded	No	No	No	No	No	No	Yes	Yes	Sputum	other	No	No	No	No	No	No	Full time Paediatrician	Negative for TB		Negative				No	Age more than 1 year			Equal or more than 1 week
Sagar	Malthon	18	Male	Rural	Not recorded	Not Recorded	Not Recorded	No	No	No	No	No	No	Yes	Yes	Sputum	other	No	No	No	No	No	No	Full time Paediatrician	Negative for TB		Negative				No	Age more than 1 year			Equal or more than 1 week
Sagar	Malthon	18	Female	Rural	Not recorded	Not Recorded	Not Recorded	No	No	No	No	No	No	Yes	Yes	Sputum	other	No	No	No	No	No	No	Full time Paediatrician	Negative for TB		Negative				No	Age more than 1 year			Equal or more than 1 week
Sagar	Deori	18	Female	Not recorded	Not recorded	AWW/CDPO	Not Recorded	No	No	Yes	No	Yes	No	Yes	Yes	Sputum	Mountoux	No	No	No	No	Yes	Yes	Full time Paediatrician	Emperical TB (on the basis of MT or CXR only)		Microbiologically confirm TB	2017-10-04	Not Recorded		No	Age more than 1 year	3	3	Less than 1 week
Sagar	Khurai	18	Male	Not recorded	Not recorded	AWW/CDPO	Not Recorded	No	No	No	No	Yes	Yes	Yes	No	No Sample was sent	other	No	No	No	No	No	No	Full time Paediatrician	Negative for TB		Negative				No	Age more than 1 year			Equal or more than 1 week
Sagar	DH_Sagar(SMTU)	18	Male	Not recorded	Not recorded	Not Recorded	Not Recorded	No	No	No	No	No	No	No	Yes	Gastric Aspirate	other	No	No	No	No	No	No	Full time Paediatrician	Diagnosis couldnot be established	Absent at the time of screening	Negative				No	Age more than 1 year			Equal or more than 1 week
Sagar	Bina	18	Male	Not recorded	Not recorded	AWW/CDPO	Not Recorded	No	No	No	Yes	Yes	Yes	Yes	No	No Sample was sent	other	No	No	No	No	No	No	Full time Paediatrician	Negative for TB		Negative				No	Age more than 1 year			Equal or more than 1 week
Sagar	Malthon	18	Female	Rural	Not recorded	Not Recorded	Not Recorded	No	No	No	No	No	No	Yes	Yes	Sputum	other	No	No	No	No	No	No	Full time Paediatrician	Negative for TB		Negative				No	Age more than 1 year			Equal or more than 1 week
Sagar	Khurai	18	Male	Rural	Not recorded	AWW/CDPO	Not Recorded	No	No	No	No	Yes	No	Yes	No	No Sample was sent	other	No	No	No	No	No	No	Full time Paediatrician	Negative for TB		Negative				No	Age more than 1 year			Equal or more than 1 week
Sagar	DH_Sagar(SMTU)	18	Female	Not recorded	Not recorded	AWW/CDPO	Not Recorded	No	No	No	No	No	Yes	Yes	Yes	Gastric Aspirate	Mountoux	No	No	No	No	Yes	Yes	Full time Paediatrician	Emperical TB (on the basis of MT or CXR only)		Microbiologically confirm TB	2017-12-05	Not Recorded		No	Age more than 1 year	0	0	Less than 1 week
Sagar	DH_Sagar(SMTU)	18	Female	Not recorded	Not recorded	Not Recorded	Not Recorded	No	No	No	No	No	Yes	Yes	No	No Sample was sent	CXR	No	No	No	Yes	No	No	Full time Paediatrician	Negative for TB		Negative				No	Age more than 1 year			Equal or more than 1 week
Sagar	Khurai	18	Male	Not recorded	Not recorded	AWW/CDPO	Not Recorded	No	No	No	No	Yes	No	Yes	No	No Sample was sent	other	No	No	No	No	No	No	Full time Paediatrician	Negative for TB		Negative				No	Age more than 1 year			Equal or more than 1 week
Sagar	DH_Sagar(SMTU)	18	Male	Not recorded	Not recorded	Not Recorded	Not Recorded	No	No	No	No	No	No	Yes	No	No Sample was sent	other	No	No	No	No	No	No	Full time Paediatrician	Negative for TB		Negative				No	Age more than 1 year			Equal or more than 1 week
Sagar	Bina	18	Female	Not recorded	Not recorded	AWW/CDPO	Not Recorded	No	Yes	Yes	Yes	Yes	Yes	Yes	Yes	Sputum	Mountoux	No	No	No	No	Yes	Yes	Full time Paediatrician	Emperical TB (on the basis of MT or CXR only)		Microbiologically confirm TB	2017-09-09	Not Recorded		No	Age more than 1 year	0	0	Less than 1 week
Sagar	Deori	18	Female	Not recorded	Not recorded	AWW/CDPO	Not Recorded	No	No	Yes	No	Yes	No	Yes	No	No Sample was sent	other	No	No	No	No	No	No	Full time Paediatrician	Negative for TB		Negative				No	Age more than 1 year			Equal or more than 1 week
Sagar	DH_Sagar(SMTU)	18	Female	Not recorded	Not recorded	Not Recorded	Not Recorded	No	No	No	No	No	No	No	Yes	Gastric Aspirate	other	No	No	No	No	No	No	Full time Paediatrician	Not recorded		Negative				No	Age more than 1 year			Equal or more than 1 week
Sagar	Godhakota	18	Female	Not recorded	Not recorded	AWW/CDPO	Not Recorded	No	No	Yes	No	Yes	No	No	No	No Sample was sent	History	Yes	No	No	No	No	No	Full time Paediatrician	Negative for TB		Negative				No	Age more than 1 year			Equal or more than 1 week
Sagar	Malthon	18	Male	Rural	Not recorded	Not Recorded	Not Recorded	No	No	No	No	No	No	Yes	Yes	Sputum	other	No	No	No	No	No	No	Full time Paediatrician	Negative for TB		Negative				No	Age more than 1 year			Equal or more than 1 week
Sagar	Malthon	18	Male	Rural	Not recorded	Not Recorded	Not Recorded	No	No	No	No	No	No	Yes	Yes	Sputum	other	No	No	No	No	No	No	Full time Paediatrician	Negative for TB		Negative				No	Age more than 1 year			Equal or more than 1 week
Sagar	DH_Sagar(SMTU)	18	Male	Not recorded	Not recorded	Not Recorded	Not Recorded	No	No	No	No	No	Yes	Yes	No	No Sample was sent	CXR	No	No	No	Yes	No	No	Full time Paediatrician	Negative for TB		Negative				No	Age more than 1 year			Equal or more than 1 week
Sagar	Bina	18	Male	Not recorded	Not recorded	AWW/CDPO	Not Recorded	No	Yes	Yes	Yes	Yes	Yes	Yes	Yes	Sputum	CXR Mountoux	No	No	No	Yes	Yes	Yes	Full time Paediatrician	Emperical TB (on the basis of MT or CXR only)		Microbiologically confirm TB	1/19/2017	Not Recorded		No	Age more than 1 year	0	0	Less than 1 week
Sagar	Bina	18	Female	Not recorded	Not recorded	AWW/CDPO	Not Recorded	No	No	No	Yes	Yes	Yes	Yes	No	No Sample was sent	other	No	No	No	No	No	No	Full time Paediatrician	Negative for TB		Negative				No	Age more than 1 year			Equal or more than 1 week
Sagar	Deori	18	Female	Not recorded	Not recorded	AWW/CDPO	Not Recorded	No	No	Yes	No	Yes	No	Yes	No	No Sample was sent	other	No	No	No	No	No	No	Full time Paediatrician	Negative for TB		Negative				No	Age more than 1 year			Equal or more than 1 week
Sagar	DH_Sagar(SMTU)	18	Male	Not recorded	Not recorded	AWW/CDPO	Not Recorded	No	No	No	Yes	No	Yes	Yes	Yes	Gastric Aspirate	other	No	No	No	No	No	No	Full time Paediatrician	Diagnosis couldnot be established	Absent at the time of screening	Negative				No	Age more than 1 year			Equal or more than 1 week
Sagar	DH_Sagar(SMTU)	18	Female	Not recorded	Not recorded	Not Recorded	Not Recorded	No	No	Yes	No	No	Yes	No	No	No Sample was sent	other	No	No	No	No	No	No	Full time Paediatrician	Diagnosis couldnot be established	Absent at the time of screening	Absent at the time of screening				No	Age more than 1 year			Equal or more than 1 week
Sagar	Deori	18	Female	Not recorded	Not recorded	AWW/CDPO	Not Recorded	No	No	Yes	No	Yes	No	Yes	No	No Sample was sent	other	No	No	No	No	No	No	Full time Paediatrician	Negative for TB		Negative				No	Age more than 1 year			Equal or more than 1 week
Sagar	Deori	18	Female	Not recorded	Not recorded	AWW/CDPO	Not Recorded	No	No	Yes	No	Yes	No	Yes	No	No Sample was sent	other	No	No	No	No	No	No	Full time Paediatrician	Negative for TB		Negative				No	Age more than 1 year			Equal or more than 1 week
Sagar	Deori	18	Male	Not recorded	Not recorded	AWW/CDPO	Not Recorded	No	No	Yes	No	Yes	No	Yes	No	No Sample was sent	other	No	No	No	No	No	No	Full time Paediatrician	Negative for TB		Negative				No	Age more than 1 year			Equal or more than 1 week
Sagar	Malthon	18	Male	Rural	Not recorded	Not Recorded	Not Recorded	No	No	No	No	No	No	Yes	Yes	Sputum	other	No	No	No	No	No	No	Full time Paediatrician	Negative for TB		Negative				No	Age more than 1 year			Equal or more than 1 week
Sagar	Malthon	18	Female	Rural	Not recorded	Not Recorded	Not Recorded	No	No	No	No	No	No	Yes	Yes	Sputum	other	No	No	No	No	No	No	Full time Paediatrician	Negative for TB		Negative				No	Age more than 1 year			Equal or more than 1 week
Sagar	DH_Sagar(SMTU)	18	Female	Not recorded	Not recorded	Not Recorded	Not Recorded	No	No	No	No	No	No	Yes	No	No Sample was sent	other	No	No	No	No	No	No	Full time Paediatrician	Negative for TB		Negative				No	Age more than 1 year			Equal or more than 1 week
Sagar	Bina	18	Male	Not recorded	Not recorded	AWW/CDPO	Not Recorded	No	No	No	Yes	Yes	Yes	Yes	No	No Sample was sent	other	No	No	No	No	No	No	Full time Paediatrician	Negative for TB		Negative				No	Age more than 1 year			Equal or more than 1 week
Sagar	DH_Sagar(SMTU)	18	Female	Not recorded	Not recorded	Not Recorded	Not Recorded	No	No	No	No	No	Yes	Yes	No	No Sample was sent	other	No	No	No	No	No	No	Full time Paediatrician	Negative for TB		Negative				No	Age more than 1 year			Equal or more than 1 week
Sagar	DH_Sagar(SMTU)	18	Male	Not recorded	Not recorded	Not Recorded	Not Recorded	No	No	No	No	No	Yes	Yes	No	No Sample was sent	other	No	No	No	No	No	No	Full time Paediatrician	Negative for TB		Negative				No	Age more than 1 year			Equal or more than 1 week
Sagar	DH_Sagar(SMTU)	18	Female	Not recorded	Not recorded	AWW/CDPO	Not Recorded	No	No	No	No	No	No	No	Yes	Gastric Aspirate	other	No	No	No	No	No	No	Full time Paediatrician	Negative for TB		Negative				No	Age more than 1 year			Equal or more than 1 week
Sagar	Bina	18	Male	Not recorded	Not recorded	AWW/CDPO	Not Recorded	No	No	No	Yes	Yes	Yes	Yes	No	No Sample was sent	other	No	No	No	No	No	No	Full time Paediatrician	Negative for TB		Negative				No	Age more than 1 year			Equal or more than 1 week
Sagar	Deori	18	Female	Not recorded	Not recorded	AWW/CDPO	Not Recorded	No	No	Yes	No	Yes	No	Yes	Yes	Sputum	Mountoux	No	No	No	No	Yes	Yes	Full time Paediatrician	TB (Pul/EP)		Microbiologically confirm TB	3/14/2017	Treatment Completed	2017-12-09	No	Age more than 1 year	11	11	Equal or more than 1 week
Sagar	Malthon	18	Female	Rural	Not recorded	Not Recorded	Not Recorded	No	No	No	No	No	No	Yes	Yes	Sputum	other	No	No	No	No	No	No	Full time Paediatrician	Negative for TB		Negative				No	Age more than 1 year			Equal or more than 1 week
Sagar	DH_Sagar(SMTU)	18	Female	Not recorded	Not recorded	Not Recorded	Not Recorded	No	No	Yes	Yes	No	Yes	Yes	Yes	Gastric Aspirate	Mountoux	No	No	No	No	Yes	Yes	Full time Paediatrician	Emperical TB (on the basis of MT or CXR only)		Microbiologically confirm TB	9/17/2017	Not Recorded		No	Age more than 1 year	0	0	Less than 1 week
Sagar	DH_Sagar(SMTU)	18	Male	Not recorded	Not recorded	Not Recorded	Not Recorded	No	No	Yes	Yes	No	Yes	Yes	Yes	Gastric Aspirate	other	No	No	No	No	No	No	Full time Paediatrician	Negative for TB		Negative				No	Age more than 1 year			Equal or more than 1 week
Sagar	DH_Sagar(SMTU)	18	Male	Not recorded	Not recorded	Not Recorded	Not Recorded		No	No	No	No	Yes	Yes	Yes	Gastric Aspirate	CXR Mountoux	No	No	No	Yes	Yes	No	Full time Paediatrician	Emperical TB (on the basis of MT or CXR only)		Clinically confirm TB	2017-02-05	Not Recorded		No	Age more than 1 year	0	0	Less than 1 week
Sheopur	Baroda	18	Male	Not recorded	Not recorded	AWW/CDPO	Not Recorded	No	No	Yes	No	Yes	No	Yes	No	No Sample was sent	other	No	No	No	No	No	No	Full time Paediatrician	Negative for TB		Negative				No	Age more than 1 year			Equal or more than 1 week
Sheopur	Baroda	18	Female	Not recorded	Not recorded	AWW/CDPO	Not Recorded	No	No	Yes	No	Yes	No	Yes	No	No Sample was sent	other	No	No	No	No	No	No	Full time Paediatrician	Negative for TB		Negative				No	Age more than 1 year			Equal or more than 1 week
Sheopur	DH_Sheopur	18	Male	Not recorded	Not recorded	Taken to NRC by Poolice	Not Recorded	No	No	Yes	No	Yes	Yes	Yes	Yes	Sputum	Mountoux	No	No	No	No	Yes	Yes	Full time Paediatrician	Emperical TB (on the basis of MT or CXR only)		Microbiologically confirm TB	1/27/2017	Not Recorded		No	Age more than 1 year	0	0	Less than 1 week
Sheopur	DH_Sheopur	18	Female	Not recorded	Not recorded	AWW/CDPO	Not Recorded	No	No	Yes	No	Yes	No	Yes	No	No Sample was sent	other	No	No	No	No	No	No	Full time Paediatrician	Negative for TB		Negative				No	Age more than 1 year			Equal or more than 1 week
Sheopur	DH_Sheopur	18	Male	Not recorded	Not recorded	AWW/CDPO	Not Recorded	No	No	Yes	No	Yes	Yes	Yes	No	No Sample was sent	other	No	No	No	No	No	No	Full time Paediatrician	Negative for TB		Negative				No	Age more than 1 year			Equal or more than 1 week
Sheopur	Vijaypur	18	Male	Not recorded	Not recorded	AWW/CDPO	Not Recorded	No	No	Yes	Yes	Yes	No	Yes	No	No Sample was sent	other	No	No	No	No	No	No	Full time Paediatrician	Negative for TB		Negative				No	Age more than 1 year			Equal or more than 1 week
Sheopur	DH_Sheopur	18	Female	Not recorded	Not recorded	AWW/CDPO	Not Recorded	No	No	Yes	No	Yes	Yes	Yes	No	No Sample was sent	other	No	No	No	No	No	No	Full time Paediatrician	Negative for TB		Negative				No	Age more than 1 year			Equal or more than 1 week
Sheopur	Baroda	18	Female	Not recorded	Not recorded	Not Recorded	Not Recorded	No	No	Yes	No	Yes	No	Yes	No	No Sample was sent	other	No	No	No	No	No	No	Full time Paediatrician	Negative for TB		Negative				No	Age more than 1 year			Equal or more than 1 week
Sheopur	DH_Sheopur	18	Female	Not recorded	Not recorded	AWW/CDPO	Not Recorded	No	No	Yes	No	Yes	Yes	Yes	No	No Sample was sent	other	No	No	No	No	No	No	Full time Paediatrician	Negative for TB		Negative				No	Age more than 1 year			Equal or more than 1 week
Sheopur	DH_Sheopur	18	Male	Not recorded	Not recorded	Medical Practitioners/OPD	Not Recorded	No	No	Yes	No	Yes	Yes	Yes	No	No Sample was sent	other	No	No	No	No	No	No	Full time Paediatrician	Negative for TB		Negative				No	Age more than 1 year			Equal or more than 1 week
Sheopur	Baroda	18	Female	Not recorded	Not recorded	AWW/CDPO	Not Recorded	No	No	Yes	Yes	No	No	Yes	No	No Sample was sent	other	No	No	No	No	No	No	Full time Paediatrician	Negative for TB		Negative				No	Age more than 1 year			Equal or more than 1 week
Sheopur	Karahal	18	Male	Not recorded	Not recorded	Taken to NRC by Ambulance	Not Recorded	No	No	Yes	No	Yes	No	Yes	No	No Sample was sent	other	No	No	No	No	No	No	Full time Paediatrician	Negative for TB		Negative				No	Age more than 1 year			Equal or more than 1 week
Sheopur	Vijaypur	18	Male	Not recorded	Not recorded	AWW/CDPO	Not Recorded	No	No	Yes	No	Yes	No	Yes	No	No Sample was sent	other	No	No	No	No	No	No	Full time Paediatrician	Negative for TB		Negative				No	Age more than 1 year			Equal or more than 1 week
Sheopur	DH_Sheopur	18	Female	Not recorded	Not recorded	AWW/CDPO	Not Recorded	No	No	Yes	No	Yes	Yes	No	No	No Sample was sent	other	No	No	No	No	No	No	Full time Paediatrician	Negative for TB		Negative				No	Age more than 1 year			Equal or more than 1 week
Sheopur	Vijaypur	18	Male	Not recorded	Not recorded	AWW/CDPO	Not Recorded	No	No	Yes	No	Yes	No	Yes	No	No Sample was sent	other	No	No	No	No	No	No	Full time Paediatrician	Negative for TB		Negative				No	Age more than 1 year			Equal or more than 1 week
Sheopur	DH_Sheopur	18	Female	Not recorded	Not recorded	AWW/CDPO	Not Recorded	No	No	Yes	No	Yes	Yes	Yes	No	No Sample was sent	other	No	No	No	No	No	No	Full time Paediatrician	Negative for TB		Negative				No	Age more than 1 year			Equal or more than 1 week
Sheopur	Karahal	18	Female	Not recorded	BPL	AWW/CDPO	Not Recorded	No	No	Yes	No	Yes	No	Yes	No	No Sample was sent	other	No	No	No	No	No	No	Full time Paediatrician	Diagnosis couldnot be established	Transfer to higher facility	Transfer to higher facility				No	Age more than 1 year			Equal or more than 1 week
Sheopur	DH_Sheopur	18	Male	Not recorded	Not recorded	AWW/CDPO	Not Recorded	No	No	Yes	No	Yes	No	Yes	No	No Sample was sent	other	No	No	No	No	No	No	Full time Paediatrician	Negative for TB		Negative				No	Age more than 1 year			Equal or more than 1 week
Sheopur	Vijaypur	18	Female	Not recorded	Not recorded	AWW/CDPO	Not Recorded	No	No	Yes	No	Yes	No	Yes	No	No Sample was sent	other	No	No	No	No	No	No	Full time Paediatrician	Negative for TB		Negative				No	Age more than 1 year			Equal or more than 1 week
Sheopur	Baroda	18	Female	Not recorded	Not recorded	AWW/CDPO	Not Recorded	No	No	Yes	No	Yes	No	Yes	No	No Sample was sent	other	No	No	No	No	No	No	Full time Paediatrician	Negative for TB		Negative				No	Age more than 1 year			Equal or more than 1 week
Sheopur	Baroda	18	Male	Not recorded	Not recorded	AWW/CDPO	Not Recorded	No	No	Yes	No	Yes	No	Yes	No	No Sample was sent	other	No	No	No	No	No	No	Full time Paediatrician	Negative for TB		Negative				No	Age more than 1 year			Equal or more than 1 week
Sheopur	DH_Sheopur	18	Male	Not recorded	Not recorded	Taken to NRC by Poolice	Not Recorded	No	No	Yes	No	Yes	Yes	Yes	No	No Sample was sent	other	No	No	No	No	No	No	Full time Paediatrician	Negative for TB		Negative				No	Age more than 1 year			Equal or more than 1 week
Sheopur	Vijaypur	18	Male	Not recorded	Not recorded	AWW/CDPO	Not Recorded	No	No	Yes	No	Yes	No	Yes	No	No Sample was sent	other	No	No	No	No	No	No	Full time Paediatrician	Negative for TB		Negative				No	Age more than 1 year			Equal or more than 1 week
Sheopur	Baroda	18	Male	Not recorded	Not recorded	Medical Practitioners/OPD	Not Recorded	No	No	Yes	No	Yes	No	Yes	No	No Sample was sent	other	No	No	No	No	No	No	Full time Paediatrician	Negative for TB		Negative				No	Age more than 1 year			Equal or more than 1 week
Sheopur	DH_Sheopur	18	Male	Not recorded	Not recorded	AWW/CDPO	Not Recorded	No	No	Yes	No	Yes	Yes	Yes	Yes	Sputum	CXR	No	No	No	Yes	No	Yes	Full time Paediatrician	Emperical TB (on the basis of MT or CXR only)		Microbiologically confirm TB	9/26/2017	Not Recorded		No	Age more than 1 year	7	7	Equal or more than 1 week
Sheopur	Karahal	18	Female	Not recorded	BPL	AWW/CDPO	Not Recorded	No	No	Yes	No	Yes	No	Yes	No	No Sample was sent	other	No	No	No	No	No	No	Full time Paediatrician	Diagnosis couldnot be established	Transfer to higher facility	Transfer to higher facility				No	Age more than 1 year			Equal or more than 1 week
Sheopur	Vijaypur	18	Male	Not recorded	Not recorded	AWW/CDPO	Not Recorded	No	No	Yes	Yes	Yes	No	No	No	No Sample was sent	other	No	No	No	No	No	No	Full time Paediatrician	Negative for TB		Negative				No	Age more than 1 year			Equal or more than 1 week
Sheopur	DH_Sheopur	18	Female	Not recorded	Not recorded	AWW/CDPO	Not Recorded	No	No	Yes	No	Yes	Yes	Yes	No	No Sample was sent	other	No	No	No	No	No	No	Full time Paediatrician	Negative for TB		Negative				No	Age more than 1 year			Equal or more than 1 week
Sheopur	Baroda	18	Female	Not recorded	Not recorded	Medical Practitioners/OPD	Not Recorded	No	No	Yes	No	Yes	No	Yes	No	No Sample was sent	other	No	No	No	No	No	No	Full time Paediatrician	Negative for TB		Negative				No	Age more than 1 year			Equal or more than 1 week
Sheopur	DH_Sheopur	18	Male	Not recorded	Not recorded	AWW/CDPO	Not Recorded	No	No	Yes	No	No	No	No	No	No Sample was sent	other	No	No	No	No	No	No	Full time Paediatrician	Diagnosis couldnot be established	Absent at the time of screening	Absent at the time of screening				No	Age more than 1 year			Equal or more than 1 week
Sheopur	Karahal	18	Male	Not recorded	BPL	AWW/CDPO	Not Recorded	No	No	Yes	No	Yes	No	Yes	No	No Sample was sent	other	No	No	No	No	No	No	Full time Paediatrician	Negative for TB		Negative				No	Age more than 1 year			Equal or more than 1 week
Sheopur	DH_Sheopur	18	Male	Not recorded	Not recorded	AWW/CDPO	Not Recorded	No	No	Yes	No	Yes	Yes	Yes	No	No Sample was sent	other	No	No	No	No	No	No	Full time Paediatrician	Negative for TB		Negative				No	Age more than 1 year			Equal or more than 1 week
Sheopur	Karahal	18	Male	Not recorded	BPL	AWW/CDPO	Not Recorded	No	No	Yes	No	Yes	No	Yes	No	No Sample was sent	other	No	No	No	No	No	No	Full time Paediatrician	Negative for TB		Negative				No	Age more than 1 year			Equal or more than 1 week
Sheopur	Baroda	18	Male	Not recorded	Not recorded	AWW/CDPO	Not Recorded	No	No	Yes	No	Yes	No	Yes	No	No Sample was sent	other	No	No	No	No	No	No	Full time Paediatrician	Negative for TB		Negative				No	Age more than 1 year			Equal or more than 1 week
Sheopur	Karahal	18	Female	Not recorded	Not recorded	AWW/CDPO	Not Recorded	No	No	Yes	No	Yes	No	Yes	No	No Sample was sent	other	No	No	No	No	No	No	Full time Paediatrician	Negative for TB		Negative				No	Age more than 1 year			Equal or more than 1 week
Sheopur	Karahal	18	Female	Not recorded	BPL	AWW/CDPO	Not Recorded	No	No	Yes	No	Yes	No	Yes	No	No Sample was sent	other	No	No	No	No	No	No	Full time Paediatrician	Negative for TB		Negative				No	Age more than 1 year			Equal or more than 1 week
Sheopur	DH_Sheopur	18	Male	Not recorded	Not recorded	AWW/CDPO	Not Recorded	No	No	Yes	No	Yes	Yes	Yes	No	No Sample was sent	other	No	No	No	No	No	No	Full time Paediatrician	Negative for TB		Negative				No	Age more than 1 year			Equal or more than 1 week
Sheopur	Vijaypur	18	Male	Not recorded	Not recorded	AWW/CDPO	Not Recorded	No	No	Yes	No	Yes	No	Yes	No	No Sample was sent	other	No	No	No	No	No	No	Full time Paediatrician	Negative for TB		Negative				No	Age more than 1 year			Equal or more than 1 week
Sheopur	Karahal	18	Female	Not recorded	BPL	AWW/CDPO	Not Recorded	No	No	Yes	No	Yes	No	Yes	No	No Sample was sent	other	No	No	No	No	No	No	Full time Paediatrician	Negative for TB		Negative				No	Age more than 1 year			Equal or more than 1 week
Sheopur	Karahal	18	Male	Not recorded	BPL	AWW/CDPO	Not Recorded	No	No	Yes	No	Yes	No	Yes	No	No Sample was sent	other	No	No	No	No	No	No	Full time Paediatrician	Negative for TB		Negative				No	Age more than 1 year			Equal or more than 1 week
Sheopur	Karahal	18	Female	Not recorded	BPL	AWW/CDPO	Not Recorded	No	No	Yes	No	Yes	No	Yes	No	No Sample was sent	other	No	No	No	No	No	No	Full time Paediatrician	Negative for TB		Negative				No	Age more than 1 year			Equal or more than 1 week
Sheopur	Baroda	18	Male	Not recorded	Not recorded	AWW/CDPO	Not Recorded	No	No	Yes	No	Yes	No	Yes	No	No Sample was sent	other	No	No	No	No	No	No	Full time Paediatrician	Negative for TB		Negative				No	Age more than 1 year			Equal or more than 1 week
Sheopur	Vijaypur	18	Female	Not recorded	Not recorded	AWW/CDPO	Not Recorded	No	No	Yes	Yes	Yes	No	No	No	No Sample was sent	other	No	No	No	No	No	No	Full time Paediatrician	Negative for TB		Negative				No	Age more than 1 year			Equal or more than 1 week
Sheopur	DH_Sheopur	18	Female	Not recorded	Not recorded	AWW/CDPO	Not Recorded	No	No	Yes	No	Yes	Yes	Yes	No	No Sample was sent	other	No	No	No	No	No	No	Full time Paediatrician	Negative for TB		Negative				No	Age more than 1 year			Equal or more than 1 week
Sheopur	DH_Sheopur	18	Female	Not recorded	Not recorded	AWW/CDPO	Not Recorded	No	No	Yes	No	Yes	Yes	No	No	No Sample was sent	other	No	No	No	No	No	No	Full time Paediatrician	Negative for TB		Negative				No	Age more than 1 year			Equal or more than 1 week
Sheopur	Karahal	18	Female	Not recorded	Not recorded	AWW/CDPO	Not Recorded	No	No	Yes	No	Yes	No	Yes	No	No Sample was sent	other	No	No	No	No	No	No	Full time Paediatrician	Negative for TB		Negative				No	Age more than 1 year			Equal or more than 1 week
Sheopur	DH_Sheopur	18	Female	Not recorded	Not recorded	AWW/CDPO	Not Recorded	No	No	Yes	No	Yes	Yes	Yes	No	No Sample was sent	other	No	No	No	No	No	No	Full time Paediatrician	Negative for TB		Negative				No	Age more than 1 year			Equal or more than 1 week
Sheopur	Baroda	18	Female	Not recorded	Not recorded	AWW/CDPO	Not Recorded	No	No	Yes	No	Yes	No	Yes	No	No Sample was sent	other	No	No	No	No	No	No	Full time Paediatrician	Negative for TB		Negative				No	Age more than 1 year			Equal or more than 1 week
Sheopur	Karahal	18	Male	Not recorded	Not recorded	AWW/CDPO	Not Recorded	No	No	Yes	No	Yes	No	Yes	No	No Sample was sent	other	No	No	No	No	No	No	Full time Paediatrician	Negative for TB		Negative				No	Age more than 1 year			Equal or more than 1 week
Sheopur	Baroda	18	Female	Not recorded	Not recorded	AWW/CDPO	Not Recorded	No	No	Yes	No	Yes	No	Yes	No	No Sample was sent	other	No	No	No	No	No	No	Full time Paediatrician	Negative for TB		Negative				No	Age more than 1 year			Equal or more than 1 week
Sheopur	DH_Sheopur	18	Female	Not recorded	Not recorded	Medical Practitioners/OPD	Not Recorded	No	No	Yes	No	Yes	Yes	Yes	No	No Sample was sent	other	No	No	No	No	No	No	Full time Paediatrician	Negative for TB		Negative				No	Age more than 1 year			Equal or more than 1 week
Sheopur	DH_Sheopur	18	Female	Not recorded	Not recorded	AWW/CDPO	Not Recorded	No	No	Yes	No	Yes	Yes	Yes	No	No Sample was sent	other	No	No	No	No	No	No	Full time Paediatrician	Negative for TB		Negative				No	Age more than 1 year			Equal or more than 1 week
Sheopur	Baroda	18	Male	Not recorded	Not recorded	AWW/CDPO	Not Recorded	No	No	Yes	No	Yes	No	Yes	No	No Sample was sent	other	No	No	No	No	No	No	Full time Paediatrician	Negative for TB		Negative				No	Age more than 1 year			Equal or more than 1 week
Sheopur	Baroda	18	Female	Not recorded	Not recorded	AWW/CDPO	Not Recorded	No	No	Yes	No	Yes	No	Yes	No	No Sample was sent	other	No	No	No	No	No	No	Full time Paediatrician	Negative for TB		Negative				No	Age more than 1 year			Equal or more than 1 week
Sheopur	Baroda	18	Male	Not recorded	Not recorded	AWW/CDPO	Not Recorded	No	No	Yes	No	Yes	No	Yes	No	No Sample was sent	other	No	No	No	No	No	No	Full time Paediatrician	Negative for TB		Negative				No	Age more than 1 year			Equal or more than 1 week
Sheopur	Karahal	18	Male	Not recorded	BPL	AWW/CDPO	Not Recorded	No	No	Yes	No	Yes	No	Yes	No	No Sample was sent	other	No	No	No	No	No	No	Full time Paediatrician	Negative for TB		Negative				No	Age more than 1 year			Equal or more than 1 week
Sheopur	Vijaypur	18	Female	Not recorded	Not recorded	AWW/CDPO	Not Recorded	No	No	Yes	No	Yes	No	Yes	No	No Sample was sent	other	No	No	No	No	No	No	Full time Paediatrician	Diagnosis couldnot be established	Absent at the time of screening	Absent at the time of screening				No	Age more than 1 year			Equal or more than 1 week
Sheopur	Vijaypur	18	Male	Not recorded	Not recorded	AWW/CDPO	Not Recorded	No	No	Yes	Yes	No	No	No	No	No Sample was sent	other	No	No	No	No	No	No	Full time Paediatrician	Diagnosis couldnot be established	Absent at the time of screening	Absent at the time of screening				No	Age more than 1 year			Equal or more than 1 week
Sheopur	DH_Sheopur	18	Male	Not recorded	Not recorded	AWW/CDPO	Yes	No	No	Yes	No	Yes	Yes	Yes	No	No Sample was sent	other	No	No	No	No	No	No	Full time Paediatrician	Negative for TB		Negative				No	Age more than 1 year			Equal or more than 1 week
Sheopur	Karahal	18	Female	Not recorded	BPL	Taken to NRC by Poolice	Not Recorded	No	No	Yes	No	Yes	No	Yes	No	No Sample was sent	other	No	No	No	No	No	No	Full time Paediatrician	Negative for TB		Negative				No	Age more than 1 year			Equal or more than 1 week
Sheopur	DH_Sheopur	18	Female	Not recorded	Not recorded	Taken to NRC by Ambulance	Not Recorded	No	No	Yes	No	Yes	Yes	Yes	No	No Sample was sent	other	No	No	No	No	No	No	Full time Paediatrician	Negative for TB		Negative				No	Age more than 1 year			Equal or more than 1 week
Sheopur	DH_Sheopur	18	Male	Not recorded	Not recorded	Medical Practitioners/OPD	Not Recorded	No	No	Yes	No	Yes	Yes	No	No	No Sample was sent	other	No	No	No	No	No	No	Full time Paediatrician	Negative for TB		Negative				No	Age more than 1 year			Equal or more than 1 week
Sheopur	DH_Sheopur	18	Male	Not recorded	Not recorded	Medical Practitioners/OPD	Not Recorded	No	No	Yes	No	Yes	Yes	Yes	No	No Sample was sent	other	No	No	No	No	No	No	Full time Paediatrician	Negative for TB		Negative				No	Age more than 1 year			Equal or more than 1 week
Sheopur	DH_Sheopur	18	Female	Not recorded	Not recorded	AWW/CDPO	Not Recorded	No	No	Yes	No	Yes	Yes	Yes	No	No Sample was sent	other	No	No	No	No	No	No	Full time Paediatrician	Negative for TB		Negative				No	Age more than 1 year			Equal or more than 1 week
Sheopur	DH_Sheopur	18	Female	Not recorded	Not recorded	Medical Practitioners/OPD	Not Recorded	No	No	Yes	No	Yes	Yes	Yes	No	No Sample was sent	other	No	No	No	No	No	No	Full time Paediatrician	Negative for TB		Negative				No	Age more than 1 year			Equal or more than 1 week
Sheopur	Karahal	18	Female	Not recorded	Not recorded	AWW/CDPO	Not Recorded	No	No	Yes	No	Yes	No	Yes	No	No Sample was sent	other	No	No	No	No	No	No	Full time Paediatrician	Negative for TB		Negative				No	Age more than 1 year			Equal or more than 1 week
Sheopur	DH_Sheopur	18	Male	Not recorded	Not recorded	AWW/CDPO	Not Recorded	No	No	Yes	No	Yes	Yes	No	No	No Sample was sent	other	No	No	No	No	No	No	Full time Paediatrician	Negative for TB		Negative				No	Age more than 1 year			Equal or more than 1 week
Sheopur	Karahal	18	Male	Not recorded	BPL	AWW/CDPO	Not Recorded	No	No	Yes	No	Yes	No	Yes	No	No Sample was sent	other	No	No	No	No	No	No	Full time Paediatrician	Negative for TB		Negative				No	Age more than 1 year			Equal or more than 1 week
Sheopur	Baroda	18	Male	Not recorded	Not recorded	AWW/CDPO	Not Recorded	No	No	Yes	No	Yes	No	Yes	No	No Sample was sent	other	No	No	No	No	No	No	Full time Paediatrician	Negative for TB		Negative				No	Age more than 1 year			Equal or more than 1 week
Sheopur	Karahal	18	Female	Not recorded	Not recorded	AWW/CDPO	Not Recorded	No	No	Yes	No	Yes	No	Yes	No	No Sample was sent	other	No	No	No	No	No	No	Full time Paediatrician	Negative for TB		Negative				No	Age more than 1 year			Equal or more than 1 week
Sheopur	Vijaypur	18	Male	Not recorded	Not recorded	AWW/CDPO	Not Recorded	No	No	Yes	No	Yes	No	Yes	No	No Sample was sent	other	No	No	No	No	No	No	Full time Paediatrician	Negative for TB		Negative				No	Age more than 1 year			Equal or more than 1 week
Sheopur	DH_Sheopur	18	Male	Not recorded	Not recorded	AWW/CDPO	Not Recorded	No	No	Yes	No	Yes	Yes	Yes	No	No Sample was sent	other	No	No	No	No	No	No	Full time Paediatrician	Negative for TB		Negative				No	Age more than 1 year			Equal or more than 1 week
Sheopur	DH_Sheopur	18	Female	Not recorded	Not recorded	Taken to NRC by Poolice	Not Recorded	No	No	Yes	No	No	No	No	No	No Sample was sent	other	No	No	No	No	No	No	Full time Paediatrician	Diagnosis couldnot be established	Absent at the time of screening	Absent at the time of screening				No	Age more than 1 year			Equal or more than 1 week
Sheopur	Vijaypur	18	Male	Not recorded	Not recorded	AWW/CDPO	Not Recorded	No	No	Yes	No	Yes	No	Yes	No	No Sample was sent	other	No	No	No	No	No	No	Full time Paediatrician	Negative for TB		Negative				No	Age more than 1 year			Equal or more than 1 week
Sheopur	DH_Sheopur	18	Female	Not recorded	Not recorded	AWW/CDPO	Not Recorded	No	No	Yes	No	Yes	Yes	Yes	No	No Sample was sent	other	No	No	No	No	No	No	Full time Paediatrician	Negative for TB		Negative				No	Age more than 1 year			Equal or more than 1 week
Sheopur	DH_Sheopur	18	Female	Not recorded	Not recorded	AWW/CDPO	Not Recorded	No	No	Yes	No	Yes	Yes	Yes	No	No Sample was sent	other	No	No	No	No	No	No	Full time Paediatrician	Negative for TB		Negative				No	Age more than 1 year			Equal or more than 1 week
Sheopur	Baroda	18	Female	Not recorded	Not recorded	AWW/CDPO	Not Recorded	No	No	Yes	No	Yes	No	Yes	No	No Sample was sent	other	No	No	No	No	No	No	Full time Paediatrician	Negative for TB		Negative				No	Age more than 1 year			Equal or more than 1 week
Sheopur	DH_Sheopur	18	Male	Not recorded	Not recorded	AWW/CDPO	Not Recorded	No	No	Yes	No	Yes	Yes	Yes	No	No Sample was sent	other	No	No	No	No	No	No	Full time Paediatrician	Negative for TB		Negative				No	Age more than 1 year			Equal or more than 1 week
Sheopur	Vijaypur	18	Male	Not recorded	Not recorded	AWW/CDPO	Not Recorded	No	No	Yes	No	Yes	No	Yes	No	No Sample was sent	other	No	No	No	No	No	No	Full time Paediatrician	Negative for TB		Negative				No	Age more than 1 year			Equal or more than 1 week
Sheopur	DH_Sheopur	18	Female	Not recorded	Not recorded	AWW/CDPO	Not Recorded	No	Yes	Yes	Yes	Yes	Yes	Yes	No	No Sample was sent	other	No	No	No	No	No	No	Full time Paediatrician	Negative for TB		Negative				No	Age more than 1 year			Equal or more than 1 week
Sheopur	DH_Sheopur	18	Female	Not recorded	Not recorded	AWW/CDPO	Not Recorded	No	No	Yes	No	Yes	No	Yes	No	No Sample was sent	other	No	No	No	No	No	No	Full time Paediatrician	Negative for TB		Negative				No	Age more than 1 year			Equal or more than 1 week
Sheopur	DH_Sheopur	18	Female	Not recorded	Not recorded	AWW/CDPO	Not Recorded	No	No	Yes	No	Yes	Yes	Yes	No	No Sample was sent	other	No	No	No	No	No	No	Full time Paediatrician	Negative for TB		Negative				No	Age more than 1 year			Equal or more than 1 week
Sheopur	DH_Sheopur	18	Male	Not recorded	Not recorded	AWW/CDPO	Not Recorded	No	No	Yes	No	Yes	No	Yes	No	No Sample was sent	other	No	No	No	No	No	No	Full time Paediatrician	Negative for TB		Negative				No	Age more than 1 year			Equal or more than 1 week
Sheopur	Karahal	18	Male	Not recorded	Not recorded	AWW/CDPO	Not Recorded	No	No	Yes	No	Yes	No	No	No	No Sample was sent	other	No	No	No	No	No	No	Full time Paediatrician	Negative for TB		Negative				No	Age more than 1 year			Equal or more than 1 week
Sheopur	Karahal	18	Female	Not recorded	Not recorded	AWW/CDPO	Not Recorded	No	No	Yes	No	Yes	No	Yes	No	No Sample was sent	other	No	No	No	No	No	No	Full time Paediatrician	Negative for TB		Negative				No	Age more than 1 year			Equal or more than 1 week
Sheopur	Baroda	18	Male	Not recorded	Not recorded	AWW/CDPO	Not Recorded	No	No	Yes	No	Yes	No	Yes	No	No Sample was sent	other	No	No	No	No	No	No	Full time Paediatrician	Negative for TB		Negative				No	Age more than 1 year			Equal or more than 1 week
Sheopur	Vijaypur	18	Female	Not recorded	Not recorded	AWW/CDPO	Not Recorded	No	No	Yes	No	Yes	No	Yes	No	No Sample was sent	other	No	No	No	No	No	No	Full time Paediatrician	Negative for TB		Negative				No	Age more than 1 year			Equal or more than 1 week
Sheopur	DH_Sheopur	18	Male	Not recorded	Not recorded	AWW/CDPO	Not Recorded	No	No	Yes	No	Yes	Yes	No	No	No Sample was sent	other	No	No	No	No	No	No	Full time Paediatrician	Negative for TB		Negative				No	Age more than 1 year			Equal or more than 1 week
Sheopur	Karahal	18	Male	Not recorded	Not recorded	AWW/CDPO	Not Recorded	No	No	Yes	No	Yes	No	Yes	No	No Sample was sent	other	No	No	No	No	No	No	Full time Paediatrician	Negative for TB		Negative				No	Age more than 1 year			Equal or more than 1 week
Sheopur	DH_Sheopur	18	Female	Not recorded	Not recorded	AWW/CDPO	Not Recorded	No	No	Yes	No	Yes	Yes	Yes	No	No Sample was sent	other	No	No	No	No	No	No	Full time Paediatrician	Negative for TB		Negative				No	Age more than 1 year			Equal or more than 1 week
Sheopur	DH_Sheopur	18	Female	Not recorded	Not recorded	AWW/CDPO	Not Recorded	No	No	Yes	No	Yes	Yes	Yes	No	No Sample was sent	other	No	No	No	No	No	No	Full time Paediatrician	Negative for TB		Negative				No	Age more than 1 year			Equal or more than 1 week
Sheopur	Baroda	18	Female	Not recorded	Not recorded	AWW/CDPO	Not Recorded	No	No	Yes	No	Yes	No	Yes	No	No Sample was sent	other	No	No	No	No	No	No	Full time Paediatrician	Negative for TB		Negative				No	Age more than 1 year			Equal or more than 1 week
Sheopur	Karahal	18	Female	Not recorded	BPL	AWW/CDPO	Not Recorded	No	No	Yes	No	Yes	No	Yes	No	No Sample was sent	other	No	No	No	No	No	No	Full time Paediatrician	Negative for TB		Negative				No	Age more than 1 year			Equal or more than 1 week
Sheopur	Karahal	18	Female	Not recorded	BPL	AWW/CDPO	Not Recorded	No	No	Yes	No	Yes	No	Yes	No	No Sample was sent	other	No	No	No	No	No	No	Full time Paediatrician	Negative for TB		Negative				No	Age more than 1 year			Equal or more than 1 week
Sheopur	Karahal	18	Male	Not recorded	BPL	AWW/CDPO	Not Recorded	No	No	Yes	No	Yes	No	Yes	No	No Sample was sent	other	No	No	No	No	No	No	Full time Paediatrician	Negative for TB		Negative				No	Age more than 1 year			Equal or more than 1 week
Sheopur	DH_Sheopur	18	Male	Not recorded	Not recorded	AWW/CDPO	Not Recorded	No	No	Yes	No	Yes	Yes	No	No	No Sample was sent	other	No	No	No	No	No	No	Full time Paediatrician	Negative for TB		Negative				No	Age more than 1 year			Equal or more than 1 week
Sheopur	Vijaypur	18	Male	Not recorded	Not recorded	AWW/CDPO	Not Recorded	No	No	Yes	Yes	No	No	No	No	No Sample was sent	other	No	No	No	No	No	No	Full time Paediatrician	Diagnosis couldnot be established	Absent at the time of screening	Absent at the time of screening				No	Age more than 1 year			Equal or more than 1 week
Sheopur	DH_Sheopur	18	Male	Not recorded	Not recorded	AWW/CDPO	Not Recorded	No	No	Yes	No	Yes	Yes	Yes	Yes	Sputum	CXR	No	No	No	Yes	No	Yes	Full time Paediatrician	Emperical TB (on the basis of MT or CXR only)		Microbiologically confirm TB	2017-06-03	Not Recorded		No	Age more than 1 year	0	0	Less than 1 week
Sheopur	Vijaypur	18	Female	Not recorded	Not recorded	AWW/CDPO	Not Recorded	No	No	Yes	Yes	Yes	No	No	No	No Sample was sent	other	No	No	No	No	No	No	Full time Paediatrician	Negative for TB		Negative				No	Age more than 1 year			Equal or more than 1 week
Sheopur	DH_Sheopur	18	Female	Not recorded	Not recorded	AWW/CDPO	Not Recorded	No	No	Yes	No	Yes	Yes	No	Yes	Gastric Aspirate	other	No	No	No	No	No	No	Full time Paediatrician	Negative for TB		Negative				No	Age more than 1 year			Equal or more than 1 week
Sheopur	Baroda	18	Male	Not recorded	Not recorded	Medical Practitioners/OPD	Not Recorded	No	No	Yes	No	Yes	No	Yes	No	No Sample was sent	other	No	No	No	No	No	No	Full time Paediatrician	Negative for TB		Negative				No	Age more than 1 year			Equal or more than 1 week
Sheopur	Vijaypur	18	Female	Not recorded	Not recorded	AWW/CDPO	Not Recorded	No	No	Yes	Yes	Yes	No	No	No	No Sample was sent	other	No	No	No	No	No	No	Full time Paediatrician	Negative for TB		Negative				No	Age more than 1 year			Equal or more than 1 week
Sheopur	DH_Sheopur	18	Female	Not recorded	Not recorded	AWW/CDPO	Not Recorded	No	No	Yes	No	Yes	No	Yes	No	No Sample was sent	other	No	No	No	No	No	No	Full time Paediatrician	Negative for TB		Negative				No	Age more than 1 year			Equal or more than 1 week
Sheopur	DH_Sheopur	18	Female	Not recorded	Not recorded	AWW/CDPO	Not Recorded	No	No	Yes	No	Yes	Yes	Yes	No	No Sample was sent	other	No	No	No	No	No	No	Full time Paediatrician	Negative for TB		Negative				No	Age more than 1 year			Equal or more than 1 week
Sheopur	Karahal	18	Female	Not recorded	BPL	AWW/CDPO	Not Recorded	No	No	Yes	No	Yes	No	Yes	No	No Sample was sent	other	No	No	No	No	No	No	Full time Paediatrician	Negative for TB		Negative				No	Age more than 1 year			Equal or more than 1 week
Sheopur	DH_Sheopur	18	Female	Not recorded	Not recorded	AWW/CDPO	Not Recorded	No	No	Yes	No	Yes	Yes	Yes	No	No Sample was sent	other	No	No	No	No	No	No	Full time Paediatrician	Negative for TB		Negative				No	Age more than 1 year			Equal or more than 1 week
Sheopur	DH_Sheopur	18	Female	Not recorded	Not recorded	AWW/CDPO	Not Recorded	No	No	Yes	No	Yes	Yes	Yes	No	No Sample was sent	other	No	No	No	No	No	No	Full time Paediatrician	Negative for TB		Negative				No	Age more than 1 year			Equal or more than 1 week
Sheopur	DH_Sheopur	18	Female	Not recorded	Not recorded	Medical Practitioners/OPD	Not Recorded	No	No	Yes	No	Yes	Yes	Yes	No	No Sample was sent	other	No	No	No	No	No	No	Full time Paediatrician	Negative for TB		Negative				No	Age more than 1 year			Equal or more than 1 week
Sheopur	Vijaypur	18	Male	Not recorded	Not recorded	AWW/CDPO	Not Recorded	No	No	Yes	Yes	Yes	No	No	No	No Sample was sent	other	No	No	No	No	No	No	Full time Paediatrician	Negative for TB		Negative				No	Age more than 1 year			Equal or more than 1 week
Sheopur	DH_Sheopur	18	Female	Not recorded	Not recorded	Medical Practitioners/OPD	Not Recorded	No	No	Yes	No	Yes	Yes	Yes	No	No Sample was sent	other	No	No	No	No	No	No	Full time Paediatrician	Negative for TB		Negative				No	Age more than 1 year			Equal or more than 1 week
Sheopur	Vijaypur	18	Female	Not recorded	Not recorded	AWW/CDPO	Not Recorded	No	No	Yes	No	Yes	No	Yes	No	No Sample was sent	other	No	No	No	No	No	No	Full time Paediatrician	Negative for TB		Negative				No	Age more than 1 year			Equal or more than 1 week
Sheopur	Baroda	18	Female	Not recorded	Not recorded	AWW/CDPO	Not Recorded	No	No	Yes	No	Yes	No	Yes	No	No Sample was sent	other	No	No	No	No	No	No	Full time Paediatrician	Negative for TB		Negative				No	Age more than 1 year			Equal or more than 1 week
Sheopur	DH_Sheopur	18	Female	Not recorded	Not recorded	AWW/CDPO	Not Recorded	No	No	Yes	No	Yes	Yes	Yes	No	No Sample was sent	other	No	No	No	No	No	No	Full time Paediatrician	Negative for TB		Negative				No	Age more than 1 year			Equal or more than 1 week
Sheopur	Karahal	18	Female	Not recorded	BPL	AWW/CDPO	Not Recorded	No	No	Yes	No	Yes	No	Yes	No	No Sample was sent	other	No	No	No	No	No	No	Full time Paediatrician	Negative for TB		Negative				No	Age more than 1 year			Equal or more than 1 week
Sheopur	Karahal	18	Female	Not recorded	Not recorded	AWW/CDPO	Not Recorded	No	No	Yes	No	Yes	No	Yes	No	No Sample was sent	other	No	No	No	No	No	No	Full time Paediatrician	Negative for TB		Negative				No	Age more than 1 year			Equal or more than 1 week
Sheopur	Baroda	18	Female	Not recorded	Not recorded	AWW/CDPO	Not Recorded	No	No	Yes	No	Yes	No	Yes	No	No Sample was sent	other	No	No	No	No	No	No	Full time Paediatrician	Negative for TB		Negative				No	Age more than 1 year			Equal or more than 1 week
Sheopur	Karahal	18	Male	Not recorded	Not recorded	AWW/CDPO	Not Recorded	No	No	Yes	No	Yes	No	Yes	No	No Sample was sent	other	No	No	No	No	No	No	Full time Paediatrician	Negative for TB		Negative				No	Age more than 1 year			Equal or more than 1 week
Sheopur	DH_Sheopur	18	Male	Not recorded	Not recorded	AWW/CDPO	Not Recorded	No	No	Yes	No	Yes	Yes	Yes	No	No Sample was sent	other	No	No	No	No	No	No	Full time Paediatrician	Negative for TB		Negative				No	Age more than 1 year			Equal or more than 1 week
Sheopur	Karahal	18	Female	Not recorded	BPL	AWW/CDPO	Not Recorded	No	No	Yes	No	Yes	No	Yes	No	No Sample was sent	other	No	No	No	No	No	No	Full time Paediatrician	Negative for TB		Negative				No	Age more than 1 year			Equal or more than 1 week
Sheopur	DH_Sheopur	18	Male	Not recorded	Not recorded	AWW/CDPO	Not Recorded	No	No	Yes	No	Yes	Yes	Yes	No	No Sample was sent	other	No	No	No	No	No	No	Full time Paediatrician	Negative for TB		Negative				No	Age more than 1 year			Equal or more than 1 week
Sheopur	Karahal	18	Male	Not recorded	Not recorded	AWW/CDPO	Not Recorded	No	No	Yes	No	Yes	No	No	No	No Sample was sent	other	No	No	No	No	No	No	Full time Paediatrician	Negative for TB		Negative				No	Age more than 1 year			Equal or more than 1 week
Sheopur	Vijaypur	18	Male	Not recorded	Not recorded	AWW/CDPO	Not Recorded	No	No	Yes	No	Yes	No	Yes	No	No Sample was sent	other	No	No	No	No	No	No	Full time Paediatrician	Negative for TB		Negative				No	Age more than 1 year			Equal or more than 1 week
Sheopur	DH_Sheopur	18	Male	Not recorded	Not recorded	Medical Practitioners/OPD	Not Recorded	No	No	Yes	No	Yes	Yes	Yes	Yes	Sputum	CXR	No	No	No	Yes	No	Yes	Full time Paediatrician	Emperical TB (on the basis of MT or CXR only)		Microbiologically confirm TB	2017-09-05	Not Recorded		No	Age more than 1 year	1	1	Less than 1 week
Sheopur	DH_Sheopur	18	Female	Not recorded	Not recorded	AWW/CDPO	Not Recorded	No	No	Yes	No	Yes	Yes	Yes	No	No Sample was sent	other	No	No	No	No	No	No	Full time Paediatrician	Negative for TB		Negative				No	Age more than 1 year			Equal or more than 1 week
Sheopur	DH_Sheopur	18	Female	Not recorded	Not recorded	AWW/CDPO	Not Recorded	No	No	Yes	No	Yes	No	Yes	No	No Sample was sent	other	No	No	No	No	No	No	Full time Paediatrician	Negative for TB		Negative				No	Age more than 1 year			Equal or more than 1 week
Sheopur	Vijaypur	18	Male	Not recorded	Not recorded	AWW/CDPO	Not Recorded	No	No	Yes	No	Yes	No	Yes	No	No Sample was sent	other	No	No	No	No	No	No	Full time Paediatrician	Negative for TB		Negative				No	Age more than 1 year			Equal or more than 1 week
Sheopur	Karahal	18	Male	Not recorded	BPL	AWW/CDPO	Not Recorded	No	No	Yes	No	Yes	No	Yes	No	No Sample was sent	other	No	No	No	No	No	No	Full time Paediatrician	Negative for TB		Negative				No	Age more than 1 year			Equal or more than 1 week
Sheopur	DH_Sheopur	18	Male	Not recorded	Not recorded	AWW/CDPO	Not Recorded	No	No	Yes	No	Yes	Yes	Yes	No	No Sample was sent	other	No	No	No	No	No	No	Full time Paediatrician	Negative for TB		Negative				No	Age more than 1 year			Equal or more than 1 week
Sheopur	DH_Sheopur	18	Female	Not recorded	Not recorded	AWW/CDPO	Not Recorded	No	No	Yes	No	No	No	No	No	No Sample was sent	other	No	No	No	No	No	No	Full time Paediatrician	Diagnosis couldnot be established	Absent at the time of screening	Absent at the time of screening				No	Age more than 1 year			Equal or more than 1 week
Sheopur	Baroda	18	Male	Not recorded	Not recorded	AWW/CDPO	Not Recorded	No	No	Yes	No	Yes	No	Yes	No	No Sample was sent	other	No	No	No	No	No	No	Full time Paediatrician	Negative for TB		Negative				No	Age more than 1 year			Equal or more than 1 week
Sheopur	DH_Sheopur	18	Male	Not recorded	Not recorded	AWW/CDPO	Not Recorded	No	No	Yes	No	Yes	Yes	Yes	No	No Sample was sent	other	No	No	No	No	No	No	Full time Paediatrician	Negative for TB		Negative				No	Age more than 1 year			Equal or more than 1 week
Sheopur	DH_Sheopur	18	Male	Not recorded	Not recorded	Medical Practitioners/OPD	Not Recorded	No	No	Yes	No	Yes	Yes	No	No	No Sample was sent	other	No	No	No	No	No	No	Full time Paediatrician	Negative for TB		Negative				No	Age more than 1 year			Equal or more than 1 week
Sheopur	DH_Sheopur	18	Female	Not recorded	Not recorded	AWW/CDPO	Not Recorded	No	No	Yes	No	Yes	Yes	No	No	No Sample was sent	other	No	No	No	No	No	No	Full time Paediatrician	Negative for TB		Negative				No	Age more than 1 year			Equal or more than 1 week
Sheopur	DH_Sheopur	18	Male	Not recorded	Not recorded	AWW/CDPO	Not Recorded	No	No	Yes	No	Yes	Yes	Yes	No	No Sample was sent	other	No	No	No	No	No	No	Full time Paediatrician	Negative for TB		Negative				No	Age more than 1 year			Equal or more than 1 week
Sheopur	Vijaypur	18	Female	Not recorded	BPL	AWW/CDPO	Not Recorded	No	No	Yes	No	Yes	Yes	Yes	Yes	Sputum	Mountoux	No	No	No	No	Yes	Yes	Full time Paediatrician	TB (Pul/EP)		Microbiologically confirm TB	6/23/2017	Treatment Completed	12/24/2017	No	Age more than 1 year	16	16	Equal or more than 1 week
Sheopur	Karahal	18	Female	Not recorded	BPL	AWW/CDPO	Not Recorded	No	No	Yes	No	Yes	No	Yes	No	No Sample was sent	other	No	No	No	No	No	No	Full time Paediatrician	Negative for TB		Negative				No	Age more than 1 year			Equal or more than 1 week
Sheopur	DH_Sheopur	18	Male	Not recorded	Not recorded	AWW/CDPO	Not Recorded	No	No	Yes	No	Yes	Yes	Yes	No	No Sample was sent	other	No	No	No	No	No	No	Full time Paediatrician	Negative for TB		Negative				No	Age more than 1 year			Equal or more than 1 week
Sheopur	Baroda	18	Male	Not recorded	Not recorded	AWW/CDPO	Not Recorded	No	No	Yes	No	Yes	No	Yes	No	No Sample was sent	other	No	No	No	No	No	No	Full time Paediatrician	Negative for TB		Negative				No	Age more than 1 year			Equal or more than 1 week
Sheopur	DH_Sheopur	18	Male	Not recorded	Not recorded	AWW/CDPO	Not Recorded	No	No	Yes	No	No	No	No	No	No Sample was sent	other	No	No	No	No	No	No	Full time Paediatrician	Diagnosis couldnot be established	Absent at the time of screening	Absent at the time of screening				No	Age more than 1 year			Equal or more than 1 week
Sheopur	Vijaypur	18	Male	Not recorded	Not recorded	AWW/CDPO	Not Recorded	No	No	Yes	No	Yes	No	Yes	No	No Sample was sent	other	No	No	No	No	No	No	Full time Paediatrician	Negative for TB		Negative				No	Age more than 1 year			Equal or more than 1 week
Sheopur	Vijaypur	18	Female	Not recorded	Not recorded	AWW/CDPO	Not Recorded	No	No	Yes	No	Yes	No	Yes	No	No Sample was sent	other	No	No	No	No	No	No	Full time Paediatrician	Negative for TB		Negative				No	Age more than 1 year			Equal or more than 1 week
Sheopur	Karahal	18	Female	Not recorded	BPL	AWW/CDPO	Not Recorded	No	No	Yes	No	Yes	No	Yes	No	No Sample was sent	other	No	No	No	No	No	No	Full time Paediatrician	Negative for TB		Negative				No	Age more than 1 year			Equal or more than 1 week
Sheopur	Karahal	18	Female	Not recorded	Not recorded	AWW/CDPO	Not Recorded	No	No	Yes	No	Yes	No	No	No	No Sample was sent	other	No	No	No	No	No	No	Full time Paediatrician	Negative for TB		Negative				No	Age more than 1 year			Equal or more than 1 week
Sheopur	Baroda	18	Male	Not recorded	Not recorded	AWW/CDPO	Not Recorded	No	No	Yes	No	Yes	No	Yes	No	No Sample was sent	other	No	No	No	No	No	No	Full time Paediatrician	Negative for TB		Negative				No	Age more than 1 year			Equal or more than 1 week
Sheopur	Baroda	18	Male	Not recorded	Not recorded	AWW/CDPO	Not Recorded	No	No	Yes	No	Yes	No	Yes	No	No Sample was sent	other	No	No	No	No	No	No	Full time Paediatrician	Negative for TB		Negative				No	Age more than 1 year			Equal or more than 1 week
Sheopur	Baroda	18	Female	Not recorded	Not recorded	AWW/CDPO	Not Recorded	No	No	Yes	No	Yes	No	Yes	No	No Sample was sent	other	No	No	No	No	No	No	Full time Paediatrician	Negative for TB		Negative				No	Age more than 1 year			Equal or more than 1 week
Sheopur	DH_Sheopur	18	Male	Not recorded	Not recorded	Medical Practitioners/OPD	Not Recorded	No	No	Yes	No	Yes	Yes	Yes	No	No Sample was sent	other	No	No	No	No	No	No	Full time Paediatrician	Negative for TB		Negative				No	Age more than 1 year			Equal or more than 1 week
Sheopur	Baroda	18	Female	Not recorded	Not recorded	Self Referred	Not Recorded	No	No	Yes	No	Yes	No	Yes	No	No Sample was sent	other	No	No	No	No	No	No	Full time Paediatrician	Negative for TB		Negative				No	Age more than 1 year			Equal or more than 1 week
Sheopur	Baroda	18	Female	Not recorded	Not recorded	AWW/CDPO	Not Recorded	No	No	Yes	No	Yes	No	Yes	No	No Sample was sent	other	No	No	No	No	No	No	Full time Paediatrician	Negative for TB		Negative				No	Age more than 1 year			Equal or more than 1 week
Sheopur	DH_Sheopur	18	Female	Not recorded	Not recorded	Medical Practitioners/OPD	Not Recorded	No	No	Yes	No	Yes	Yes	Yes	No	No Sample was sent	other	No	No	No	No	No	No	Full time Paediatrician	Negative for TB		Negative				No	Age more than 1 year			Equal or more than 1 week
Sheopur	DH_Sheopur	18	Male	Not recorded	Not recorded	AWW/CDPO	Not Recorded	No	No	Yes	No	No	No	No	No	No Sample was sent	other	No	No	No	No	No	No	Full time Paediatrician	Diagnosis couldnot be established	Absent at the time of screening	Absent at the time of screening				No	Age more than 1 year			Equal or more than 1 week
Sheopur	Vijaypur	18	Male	Not recorded	Not recorded	AWW/CDPO	Not Recorded	No	No	Yes	Yes	Yes	No	No	No	No Sample was sent	other	No	No	No	No	No	No	Full time Paediatrician	Negative for TB		Negative				No	Age more than 1 year			Equal or more than 1 week
Sheopur	Baroda	18	Female	Not recorded	Not recorded	AWW/CDPO	Not Recorded	No	No	Yes	No	Yes	No	Yes	No	No Sample was sent	other	No	No	No	No	No	No	Full time Paediatrician	Negative for TB		Negative				No	Age more than 1 year			Equal or more than 1 week
Sheopur	Karahal	18	Male	Not recorded	Not recorded	AWW/CDPO	Not Recorded	No	No	Yes	No	Yes	No	Yes	No	No Sample was sent	other	No	No	No	No	No	No	Full time Paediatrician	Negative for TB		Negative				No	Age more than 1 year			Equal or more than 1 week
Sheopur	DH_Sheopur	18	Male	Not recorded	Not recorded	AWW/CDPO	Not Recorded	No	No	Yes	No	Yes	No	Yes	No	No Sample was sent	other	No	No	No	No	No	No	Full time Paediatrician	Negative for TB		Negative				No	Age more than 1 year			Equal or more than 1 week
Sheopur	Vijaypur	18	Female	Not recorded	Not recorded	AWW/CDPO	Not Recorded	No	No	Yes	No	Yes	No	Yes	No	No Sample was sent	other	No	No	No	No	No	No	Full time Paediatrician	Negative for TB		Negative				No	Age more than 1 year			Equal or more than 1 week
Sheopur	Karahal	18	Male	Not recorded	BPL	Paramedical Workers	Not Recorded	No	No	Yes	No	Yes	No	Yes	No	No Sample was sent	other	No	No	No	No	No	No	Full time Paediatrician	Negative for TB		Negative				No	Age more than 1 year			Equal or more than 1 week
Sheopur	Baroda	18	Female	Not recorded	Not recorded	AWW/CDPO	Not Recorded	No	No	Yes	No	Yes	No	Yes	No	No Sample was sent	other	No	No	No	No	No	No	Full time Paediatrician	Negative for TB		Negative				No	Age more than 1 year			Equal or more than 1 week
Sheopur	DH_Sheopur	18	Female	Not recorded	Not recorded	AWW/CDPO	Not Recorded	No	No	Yes	No	Yes	Yes	Yes	No	No Sample was sent	other	No	No	No	No	No	No	Full time Paediatrician	Negative for TB		Negative				No	Age more than 1 year			Equal or more than 1 week
Sheopur	DH_Sheopur	18	Male	Not recorded	Not recorded	AWW/CDPO	Not Recorded	No	No	Yes	No	Yes	No	Yes	No	No Sample was sent	other	No	No	No	No	No	No	Full time Paediatrician	Negative for TB		Negative				No	Age more than 1 year			Equal or more than 1 week
Sheopur	Baroda	18	Female	Not recorded	Not recorded	AWW/CDPO	Not Recorded	No	No	Yes	No	Yes	No	Yes	No	No Sample was sent	other	No	No	No	No	No	No	Full time Paediatrician	Negative for TB		Negative				No	Age more than 1 year			Equal or more than 1 week
Sheopur	DH_Sheopur	18	Female	Not recorded	Not recorded	AWW/CDPO	Not Recorded	No	No	Yes	No	Yes	Yes	Yes	No	No Sample was sent	other	No	No	No	No	No	No	Full time Paediatrician	Negative for TB		Negative				No	Age more than 1 year			Equal or more than 1 week
Sheopur	DH_Sheopur	18	Female	Not recorded	Not recorded	AWW/CDPO	Not Recorded	No	No	Yes	No	Yes	Yes	Yes	No	No Sample was sent	other	No	No	No	No	No	No	Full time Paediatrician	Negative for TB		Negative				No	Age more than 1 year			Equal or more than 1 week
Sheopur	Baroda	18	Male	Not recorded	Not recorded	AWW/CDPO	Not Recorded	No	No	Yes	No	Yes	No	Yes	No	No Sample was sent	other	No	No	No	No	No	No	Full time Paediatrician	Negative for TB		Negative				No	Age more than 1 year			Equal or more than 1 week
Sheopur	Vijaypur	18	Female	Not recorded	Not recorded	AWW/CDPO	Not Recorded	No	No	Yes	No	Yes	No	Yes	No	No Sample was sent	other	No	No	No	No	No	No	Full time Paediatrician	Negative for TB		Negative				No	Age more than 1 year			Equal or more than 1 week
Sheopur	DH_Sheopur	18	Male	Not recorded	Not recorded	AWW/CDPO	Not Recorded	No	No	Yes	No	Yes	Yes	Yes	No	No Sample was sent	other	No	No	No	No	No	No	Full time Paediatrician	Negative for TB		Negative				No	Age more than 1 year			Equal or more than 1 week
Sheopur	DH_Sheopur	18	Female	Not recorded	Not recorded	AWW/CDPO	Not Recorded	No	No	Yes	No	Yes	No	Yes	No	No Sample was sent	other	No	No	No	No	No	No	Full time Paediatrician	Negative for TB		Negative				No	Age more than 1 year			Equal or more than 1 week
Sheopur	Karahal	18	Female	Not recorded	BPL	AWW/CDPO	Not Recorded	No	No	Yes	No	Yes	No	Yes	No	No Sample was sent	other	No	No	No	No	No	No	Full time Paediatrician	Negative for TB		Negative				No	Age more than 1 year			Equal or more than 1 week
Sheopur	Baroda	18	Female	Not recorded	Not recorded	AWW/CDPO	Not Recorded	No	No	Yes	No	Yes	No	Yes	No	No Sample was sent	other	No	No	No	No	No	No	Full time Paediatrician	Negative for TB		Negative				No	Age more than 1 year			Equal or more than 1 week
Sheopur	Karahal	18	Female	Not recorded	BPL	AWW/CDPO	Not Recorded	No	No	Yes	No	Yes	No	Yes	No	No Sample was sent	other	No	No	No	No	No	No	Full time Paediatrician	Negative for TB		Negative				No	Age more than 1 year			Equal or more than 1 week
Sheopur	Vijaypur	18	Male	Not recorded	Not recorded	AWW/CDPO	Not Recorded	No	No	Yes	No	Yes	No	Yes	No	No Sample was sent	other	No	No	No	No	No	No	Full time Paediatrician	Negative for TB		Negative				No	Age more than 1 year			Equal or more than 1 week
Sheopur	Karahal	18	Female	Not recorded	Not recorded	AWW/CDPO	Not Recorded	No	No	Yes	No	Yes	No	Yes	No	No Sample was sent	other	No	No	No	No	No	No	Full time Paediatrician	Diagnosis couldnot be established	Transfer to higher facility	Transfer to higher facility				No	Age more than 1 year			Equal or more than 1 week
Sheopur	Karahal	18	Female	Not recorded	BPL	AWW/CDPO	Not Recorded	No	No	Yes	No	Yes	No	Yes	No	No Sample was sent	other	No	No	No	No	No	No	Full time Paediatrician	Negative for TB		Negative				No	Age more than 1 year			Equal or more than 1 week
Sheopur	Baroda	18	Female	Not recorded	Not recorded	AWW/CDPO	Not Recorded	No	No	Yes	No	Yes	No	Yes	No	No Sample was sent	other	No	No	No	No	No	No	Full time Paediatrician	Negative for TB		Negative				No	Age more than 1 year			Equal or more than 1 week
Sheopur	Vijaypur	18	Male	Not recorded	Not recorded	AWW/CDPO	Not Recorded	No	No	Yes	No	Yes	No	Yes	No	No Sample was sent	other	No	No	No	No	No	No	Full time Paediatrician	Negative for TB		Negative				No	Age more than 1 year			Equal or more than 1 week
Sheopur	Baroda	18	Female	Not recorded	Not recorded	AWW/CDPO	Not Recorded	No	No	Yes	No	Yes	No	Yes	No	No Sample was sent	other	No	No	No	No	No	No	Full time Paediatrician	Negative for TB		Negative				No	Age more than 1 year			Equal or more than 1 week
Sheopur	Baroda	18	Female	Not recorded	Not recorded	Medical Practitioners/OPD	Not Recorded	No	No	Yes	No	Yes	No	Yes	No	No Sample was sent	other	No	No	No	No	No	No	Full time Paediatrician	Negative for TB		Negative				No	Age more than 1 year			Equal or more than 1 week
Sheopur	Karahal	18	Female	Not recorded	Not recorded	AWW/CDPO	Not Recorded	No	No	Yes	No	Yes	No	Yes	No	No Sample was sent	other	No	No	No	No	No	No	Full time Paediatrician	Negative for TB		Negative				No	Age more than 1 year			Equal or more than 1 week
Sheopur	Karahal	18	Male	Not recorded	Not recorded	Taken to NRC by Ambulance	Not Recorded	No	No	Yes	No	Yes	No	Yes	No	No Sample was sent	other	No	No	No	No	No	No	Full time Paediatrician	Negative for TB		Negative				No	Age more than 1 year			Equal or more than 1 week
Sheopur	Karahal	18	Male	Not recorded	BPL	AWW/CDPO	Not Recorded	No	No	Yes	No	Yes	No	Yes	No	No Sample was sent	other	No	No	No	No	No	No	Full time Paediatrician	Negative for TB		Negative				No	Age more than 1 year			Equal or more than 1 week
Sheopur	DH_Sheopur	18	Female	Not recorded	Not recorded	AWW/CDPO	Not Recorded	No	No	Yes	No	Yes	No	Yes	No	No Sample was sent	other	No	No	No	No	No	No	Full time Paediatrician	Negative for TB		Negative				No	Age more than 1 year			Equal or more than 1 week
Sheopur	DH_Sheopur	18	Male	Not recorded	Not recorded	AWW/CDPO	Not Recorded	No	No	Yes	No	Yes	Yes	Yes	No	No Sample was sent	other	No	No	No	No	No	No	Full time Paediatrician	Negative for TB		Negative				No	Age more than 1 year			Equal or more than 1 week
Sheopur	Vijaypur	18	Male	Not recorded	BPL	AWW/CDPO	Not Recorded	No	No	Yes	No	Yes	No	Yes	No	No Sample was sent	other	No	No	No	No	No	No	Full time Paediatrician	Negative for TB		Negative				No	Age more than 1 year			Equal or more than 1 week
Sheopur	Karahal	18	Male	Not recorded	BPL	AWW/CDPO	Not Recorded	No	No	Yes	No	Yes	No	Yes	No	No Sample was sent	other	No	No	No	No	No	No	Full time Paediatrician	Negative for TB		Negative				No	Age more than 1 year			Equal or more than 1 week
Sheopur	DH_Sheopur	18	Female	Not recorded	Not recorded	AWW/CDPO	Not Recorded	No	No	Yes	No	Yes	Yes	No	No	No Sample was sent	other	No	No	No	No	No	No	Full time Paediatrician	Negative for TB		Negative				No	Age more than 1 year			Equal or more than 1 week
Sheopur	Karahal	18	Female	Not recorded	BPL	AWW/CDPO	Not Recorded	No	No	Yes	No	Yes	No	Yes	No	No Sample was sent	other	No	No	No	No	No	No	Full time Paediatrician	Negative for TB		Negative				No	Age more than 1 year			Equal or more than 1 week
Sheopur	Baroda	18	Female	Not recorded	Not recorded	Self Referred	Not Recorded	No	No	Yes	No	Yes	No	Yes	Yes	Sputum	Mountoux	No	No	No	No	Yes	Yes	Full time Paediatrician	TB (Pul/EP)		Microbiologically confirm TB	4/26/2017	Treatment Completed	10/24/2017	No	Age more than 1 year	2	2	Less than 1 week
Sheopur	DH_Sheopur	18	Male	Not recorded	Not recorded	AWW/CDPO	Not Recorded	No	No	Yes	No	Yes	Yes	No	No	No Sample was sent	other	No	No	No	No	No	No	Full time Paediatrician	Negative for TB		Negative				No	Age more than 1 year			Equal or more than 1 week
Sheopur	Karahal	18	Male	Not recorded	BPL	AWW/CDPO	Not Recorded	No	No	Yes	No	Yes	No	Yes	No	No Sample was sent	other	No	No	No	No	No	No	Full time Paediatrician	Negative for TB		Negative				No	Age more than 1 year			Equal or more than 1 week
Sheopur	Vijaypur	18	Male	Not recorded	Not recorded	AWW/CDPO	Not Recorded	No	No	Yes	Yes	Yes	No	No	No	No Sample was sent	other	No	No	No	No	No	No	Full time Paediatrician	Not recorded		Negative					Age more than 1 year			Equal or more than 1 week
Sheopur	Baroda	18	Female	Not recorded	Not recorded	Medical Practitioners/OPD	Not Recorded	No	No	Yes	No	Yes	No	Yes	No	No Sample was sent	other	No	No	No	No	No	No	Full time Paediatrician	Negative for TB		Negative				No	Age more than 1 year			Equal or more than 1 week
Sheopur	Karahal	18	Male	Not recorded	BPL	AWW/CDPO	Not Recorded	No	No	Yes	No	Yes	No	Yes	No	No Sample was sent	other	No	No	No	No	No	No	Full time Paediatrician	Negative for TB		Negative				No	Age more than 1 year			Equal or more than 1 week
Sheopur	DH_Sheopur	18	Male	Not recorded	Not recorded	AWW/CDPO	Not Recorded	No	No	Yes	No	Yes	Yes	No	No	No Sample was sent	other	No	No	No	No	No	No	Full time Paediatrician	Negative for TB		Negative				No	Age more than 1 year			Equal or more than 1 week
Sheopur	DH_Sheopur	18	Female	Not recorded	Not recorded	AWW/CDPO	Not Recorded	No	No	Yes	No	Yes	Yes	Yes	No	No Sample was sent	other	No	No	No	No	No	No	Full time Paediatrician	Negative for TB		Negative				No	Age more than 1 year			Equal or more than 1 week
Sheopur	DH_Sheopur	18	Female	Not recorded	Not recorded	AWW/CDPO	Not Recorded	No	No	Yes	No	Yes	Yes	Yes	No	No Sample was sent	other	No	No	No	No	No	No	Full time Paediatrician	Negative for TB		Negative				No	Age more than 1 year			Equal or more than 1 week
Sheopur	DH_Sheopur	18	Female	Not recorded	Not recorded	Medical Practitioners/OPD	Not Recorded	No	No	Yes	No	Yes	Yes	Yes	No	No Sample was sent	other	No	No	No	No	No	No	Full time Paediatrician	Negative for TB		Negative				No	Age more than 1 year			Equal or more than 1 week
Sheopur	DH_Sheopur	18	Male	Not recorded	Not recorded	AWW/CDPO	Not Recorded	No	No	Yes	No	Yes	Yes	Yes	No	No Sample was sent	other	No	No	No	No	No	No	Full time Paediatrician	Negative for TB		Negative				No	Age more than 1 year			Equal or more than 1 week
Sheopur	Baroda	18	Female	Not recorded	Not recorded	AWW/CDPO	Not Recorded	No	No	Yes	No	Yes	No	Yes	No	No Sample was sent	other	No	No	No	No	No	No	Full time Paediatrician	Negative for TB		Negative				No	Age more than 1 year			Equal or more than 1 week
Sheopur	Karahal	18	Female	Not recorded	BPL	AWW/CDPO	Not Recorded	No	No	Yes	No	Yes	No	Yes	No	No Sample was sent	other	No	No	No	No	No	No	Full time Paediatrician	Negative for TB		Negative				No	Age more than 1 year			Equal or more than 1 week
Sheopur	DH_Sheopur	18	Female	Not recorded	Not recorded	AWW/CDPO	Not Recorded	No	No	Yes	No	Yes	Yes	Yes	No	No Sample was sent	other	No	No	No	No	No	No	Full time Paediatrician	Negative for TB		Negative				No	Age more than 1 year			Equal or more than 1 week
Sheopur	Karahal	18	Female	Not recorded	Not recorded	AWW/CDPO	Not Recorded	No	No	Yes	No	Yes	No	Yes	No	No Sample was sent	other	No	No	No	No	No	No	Full time Paediatrician	Negative for TB		Negative				No	Age more than 1 year			Equal or more than 1 week
Sheopur	Baroda	18	Male	Not recorded	Not recorded	AWW/CDPO	Not Recorded	No	No	Yes	No	Yes	No	Yes	No	No Sample was sent	other	No	No	No	No	No	No	Full time Paediatrician	Negative for TB		Negative				No	Age more than 1 year			Equal or more than 1 week
Sheopur	Baroda	18	Female	Not recorded	Not recorded	AWW/CDPO	Not Recorded	No	No	Yes	No	Yes	No	Yes	No	No Sample was sent	other	No	No	No	No	No	No	Full time Paediatrician	Negative for TB		Negative				No	Age more than 1 year			Equal or more than 1 week
Sheopur	DH_Sheopur	18	Female	Not recorded	Not recorded	AWW/CDPO	Not Recorded	No	No	Yes	No	Yes	Yes	Yes	No	No Sample was sent	other	No	No	No	No	No	No	Full time Paediatrician	Negative for TB		Negative				No	Age more than 1 year			Equal or more than 1 week
Sheopur	DH_Sheopur	18	Male	Not recorded	Not recorded	AWW/CDPO	Not Recorded	No	No	Yes	No	Yes	Yes	Yes	No	No Sample was sent	other	No	No	No	No	No	No	Full time Paediatrician	Negative for TB		Negative				No	Age more than 1 year			Equal or more than 1 week
Sheopur	DH_Sheopur	18	Male	Not recorded	Not recorded	AWW/CDPO	Not Recorded	No	No	Yes	No	Yes	Yes	No	No	No Sample was sent	other	No	No	No	No	No	No	Full time Paediatrician	Negative for TB		Negative				No	Age more than 1 year			Equal or more than 1 week
Sheopur	Vijaypur	18	Male	Not recorded	APL	AWW/CDPO	Not Recorded	No	No	Yes	No	Yes	No	Yes	Yes	Sputum	Mountoux	No	No	No	No	Yes	Yes	Full time Paediatrician	TB (Pul/EP)		Microbiologically confirm TB	2017-08-02	Treatment Completed	8/15/2017	No	Age more than 1 year	11	11	Equal or more than 1 week
Sheopur	Baroda	18	Female	Not recorded	Not recorded	AWW/CDPO	Not Recorded	No	No	Yes	No	Yes	No	Yes	No	No Sample was sent	other	No	No	No	No	No	No	Full time Paediatrician	Negative for TB		Negative				No	Age more than 1 year			Equal or more than 1 week
Sheopur	Karahal	18	Female	Not recorded	BPL	AWW/CDPO	Not Recorded	No	No	Yes	No	Yes	No	Yes	No	No Sample was sent	other	No	No	No	No	No	No	Full time Paediatrician	Not recorded		Negative				No	Age more than 1 year			Equal or more than 1 week
Sheopur	Karahal	18	Female	Not recorded	Not recorded	AWW/CDPO	Not Recorded	No	No	Yes	No	Yes	No	Yes	No	No Sample was sent	other	No	No	No	No	No	No	Full time Paediatrician	Negative for TB		Negative				No	Age more than 1 year			Equal or more than 1 week
Sheopur	Vijaypur	18	Male	Not recorded	Not recorded	AWW/CDPO	Not Recorded	No	No	Yes	No	Yes	No	Yes	No	No Sample was sent	other	No	No	No	No	No	No	Full time Paediatrician	Negative for TB		Negative				No	Age more than 1 year			Equal or more than 1 week
Sheopur	Baroda	18	Female	Not recorded	Not recorded	AWW/CDPO	Not Recorded	No	No	Yes	No	Yes	No	Yes	No	No Sample was sent	other	No	No	No	No	No	No	Full time Paediatrician	Negative for TB		Negative				No	Age more than 1 year			Equal or more than 1 week
Sheopur	Karahal	18	Male	Not recorded	Not recorded	AWW/CDPO	Not Recorded	No	No	Yes	No	Yes	No	Yes	No	No Sample was sent	other	No	No	No	No	No	No	Full time Paediatrician	Negative for TB		Negative				No	Age more than 1 year			Equal or more than 1 week
Sheopur	Karahal	18	Male	Not recorded	BPL	AWW/CDPO	Not Recorded	No	No	Yes	No	Yes	No	Yes	No	No Sample was sent	other	No	No	No	No	No	No	Full time Paediatrician	Negative for TB		Negative				No	Age more than 1 year			Equal or more than 1 week
Sheopur	DH_Sheopur	18	Male	Not recorded	Not recorded	AWW/CDPO	Not Recorded	No	No	Yes	No	Yes	Yes	No	No	No Sample was sent	other	No	No	No	No	No	No	Full time Paediatrician	Negative for TB		Negative				No	Age more than 1 year			Equal or more than 1 week
Sheopur	Baroda	18	Female	Not recorded	Not recorded	AWW/CDPO	Not Recorded	No	No	Yes	No	Yes	No	Yes	No	No Sample was sent	other	No	No	No	No	No	No	Full time Paediatrician	Negative for TB		Negative				No	Age more than 1 year			Equal or more than 1 week
Sheopur	DH_Sheopur	18	Female	Not recorded	Not recorded	AWW/CDPO	Not Recorded	No	No	Yes	No	Yes	No	Yes	No	No Sample was sent	other	No	No	No	No	No	No	Full time Paediatrician	Negative for TB		Negative				No	Age more than 1 year			Equal or more than 1 week
Sagar	Godhakota	17	Female	Not recorded	Not recorded	AWW/CDPO	Not Recorded	No	No	Yes	No	Yes	No	No	No	No Sample was sent	History	Yes	No	No	No	No	No	Full time Paediatrician	Negative for TB		Negative				No	Age more than 1 year			Equal or more than 1 week
Sagar	DH_Sagar(SMTU)	17	Female	Not recorded	Not recorded	AWW/CDPO	Not Recorded	No	No	No	No	No	Yes	No	No	No Sample was sent	other	No	No	No	No	No	No	Full time Paediatrician	Diagnosis couldnot be established	Absent at the time of screening	Absent at the time of screening				No	Age more than 1 year			Equal or more than 1 week
Sagar	Godhakota	17	Female	Not recorded	Not recorded	AWW/CDPO	Not Recorded	No	No	Yes	No	Yes	No	No	No	No Sample was sent	History	Yes	No	No	No	No	No	Full time Paediatrician	Negative for TB		Negative				No	Age more than 1 year			Equal or more than 1 week
Sagar	Malthon	17	Male	Rural	Not recorded	Not Recorded	Not Recorded	No	No	No	No	No	No	Yes	No	No Sample was sent	other	No	No	No	No	No	No	Full time Paediatrician	Negative for TB		Negative				No	Age more than 1 year			Equal or more than 1 week
Sagar	Bina	17	Female	Not recorded	Not recorded	AWW/CDPO	Not Recorded	No	No	No	Yes	Yes	Yes	Yes	No	No Sample was sent	other	No	No	No	No	No	No	Full time Paediatrician	Negative for TB		Negative				No	Age more than 1 year			Equal or more than 1 week
Sagar	Bina	17	Female	Not recorded	Not recorded	AWW/CDPO	Not Recorded	No	No	No	Yes	Yes	Yes	Yes	No	No Sample was sent	other	No	No	No	No	No	No	Full time Paediatrician	Negative for TB		Negative				No	Age more than 1 year			Equal or more than 1 week
Sagar	Godhakota	17	Male	Not recorded	Not recorded	Medical Practitioners/OPD	Not Recorded	No	No	Yes	No	Yes	No	No	No	No Sample was sent	History	Yes	No	No	No	No	No	Full time Paediatrician	Negative for TB		Negative				No	Age more than 1 year			Equal or more than 1 week
Sagar	Godhakota	17	Female	Not recorded	Not recorded	AWW/CDPO	Not Recorded	No	No	Yes	No	Yes	No	No	No	No Sample was sent	History	Yes	No	No	No	No	No	Full time Paediatrician	Negative for TB		Negative				No	Age more than 1 year			Equal or more than 1 week
Sagar	DH_Sagar(SMTU)	17	Male	Not recorded	Not recorded	Not Recorded	Not Recorded	No	No	No	No	No	Yes	Yes	No	No Sample was sent	other	No	No	No	No	No	No	Full time Paediatrician	Negative for TB		Negative				No	Age more than 1 year			Equal or more than 1 week
Sagar	DH_Sagar(SMTU)	17	Female	Not recorded	Not recorded	AWW/CDPO	Not Recorded	No	No	No	No	No	Yes	Yes	No	No Sample was sent	other	No	No	No	No	No	No	Full time Paediatrician	Negative for TB		Negative				No	Age more than 1 year			Equal or more than 1 week
Sagar	Godhakota	17	Male	Not recorded	Not recorded	AWW/CDPO	Not Recorded	No	No	Yes	No	Yes	No	No	No	No Sample was sent	History	Yes	No	No	No	No	No	Full time Paediatrician	Negative for TB		Negative				No	Age more than 1 year			Equal or more than 1 week
Sagar	Khurai	17	Female	Not recorded	Not recorded	AWW/CDPO	Not Recorded	No	No	No	No	Yes	No	Yes	No	No Sample was sent	other	No	No	No	No	No	No	Full time Paediatrician	Negative for TB		Negative				No	Age more than 1 year			Equal or more than 1 week
Sagar	DH_Sagar(SMTU)	17	Female	Not recorded	Not recorded	AWW/CDPO	Not Recorded	No	No	Yes	Yes	No	Yes	Yes	No	No Sample was sent	other	No	No	No	No	No	No	Full time Paediatrician	Negative for TB		Negative				No	Age more than 1 year			Equal or more than 1 week
Sagar	Deori	17	Female	Not recorded	Not recorded	AWW/CDPO	Not Recorded	No	No	Yes	No	Yes	No	Yes	No	No Sample was sent	other	No	No	No	No	No	No	Full time Paediatrician	Negative for TB		Negative				No	Age more than 1 year			Equal or more than 1 week
Sagar	Malthon	17	Male	Rural	Not recorded	Not Recorded	Not Recorded	No	No	No	No	No	No	Yes	Yes	Gastric Aspirate	other	No	No	No	No	No	No	Full time Paediatrician	Negative for TB		Negative				No	Age more than 1 year			Equal or more than 1 week
Sagar	Godhakota	17	Female	Not recorded	Not recorded	Self Referred	Not Recorded	No	No	Yes	No	Yes	No	No	No	No Sample was sent	History	Yes	No	No	No	No	No	Full time Paediatrician	Negative for TB		Negative				No	Age more than 1 year			Equal or more than 1 week
Sagar	Godhakota	17	Female	Not recorded	Not recorded	Self Referred	Not Recorded	No	No	Yes	No	Yes	No	No	No	No Sample was sent	History	Yes	No	No	No	No	No	Full time Paediatrician	Negative for TB		Negative				No	Age more than 1 year			Equal or more than 1 week
Sagar	Godhakota	17	Male	Not recorded	Not recorded	Self Referred	Not Recorded	No	No	Yes	No	Yes	No	No	No	No Sample was sent	History	Yes	No	No	No	No	No	Full time Paediatrician	Negative for TB		Negative				No	Age more than 1 year			Equal or more than 1 week
Sagar	DH_Sagar(SMTU)	17	Female	Not recorded	Not recorded	Not Recorded	Not Recorded	No	No	No	No	No	No	Yes	No	No Sample was sent	other	No	No	No	No	No	No	Full time Paediatrician	Negative for TB		Negative				No	Age more than 1 year			Equal or more than 1 week
Sagar	Deori	17	Male	Not recorded	Not recorded	AWW/CDPO	Not Recorded	No	No	Yes	No	Yes	No	Yes	No	No Sample was sent	other	No	No	No	No	No	No	Full time Paediatrician	Negative for TB		Negative				No	Age more than 1 year			Equal or more than 1 week
Sagar	Godhakota	17	Female	Not recorded	Not recorded	AWW/CDPO	Not Recorded	No	No	Yes	No	Yes	No	No	No	No Sample was sent	History	Yes	No	No	No	No	No	Full time Paediatrician	Negative for TB		Negative				No	Age more than 1 year			Equal or more than 1 week
Sagar	Bina	17	Male	Not recorded	Not recorded	AWW/CDPO	Not Recorded	No	Yes	Yes	Yes	Yes	Yes	Yes	Yes	Sputum	Mountoux	No	No	No	No	Yes	Yes	Full time Paediatrician	Emperical TB (on the basis of MT or CXR only)		Microbiologically confirm TB	1/25/2017	Not Recorded		No	Age more than 1 year	0	0	Less than 1 week
Sagar	DH_Sagar(SMTU)	17	Male	Not recorded	Not recorded	AWW/CDPO	Not Recorded	No	No	Yes	No	No	Yes	Yes	No	No Sample was sent	CXR	No	No	No	Yes	No	No	Full time Paediatrician	Negative for TB		Negative				No	Age more than 1 year			Equal or more than 1 week
Sagar	Godhakota	17	Female	Not recorded	Not recorded	AWW/CDPO	Not Recorded	No	No	Yes	No	Yes	No	No	No	No Sample was sent	History	Yes	No	No	No	No	No	Full time Paediatrician	Negative for TB		Negative				No	Age more than 1 year			Equal or more than 1 week
Sagar	Godhakota	17	Female	Not recorded	Not recorded	AWW/CDPO	Not Recorded	No	No	Yes	Yes	Yes	No	No	No	No Sample was sent	History	Yes	No	No	No	No	No	Full time Paediatrician	Negative for TB		Negative				No	Age more than 1 year			Equal or more than 1 week
Sagar	Godhakota	17	Female	Not recorded	Not recorded	AWW/CDPO	Not Recorded	No	No	Yes	No	Yes	No	No	No	No Sample was sent	History	Yes	No	No	No	No	No	Full time Paediatrician	Negative for TB		Negative				No	Age more than 1 year			Equal or more than 1 week
Sagar	DH_Sagar(SMTU)	17	Female	Not recorded	Not recorded	Not Recorded	Not Recorded	No	No	No	No	No	Yes	Yes	No	No Sample was sent	other	No	No	No	No	No	No	Full time Paediatrician	Negative for TB		Negative				No	Age more than 1 year			Equal or more than 1 week
Sagar	Godhakota	17	Male	Not recorded	Not recorded	AWW/CDPO	Not Recorded	No	No	Yes	Yes	Yes	No	No	No	No Sample was sent	History	Yes	No	No	No	No	No	Full time Paediatrician	Negative for TB		Negative				No	Age more than 1 year			Equal or more than 1 week
Sagar	DH_Sagar(SMTU)	17	Female	Not recorded	Not recorded	Not Recorded	Not Recorded	No	No	Yes	No	No	No	No	Yes	Gastric Aspirate	other	No	No	No	No	No	No	Full time Paediatrician	Diagnosis couldnot be established	Absent at the time of screening	Absent at the time of screening				No	Age more than 1 year			Equal or more than 1 week
Sagar	Khurai	17	Male	Not recorded	Not recorded	AWW/CDPO	Not Recorded	No	No	No	No	Yes	Yes	Yes	Yes	Sputum	Mountoux	No	No	No	No	Yes	Yes	Full time Paediatrician	TB (Pul/EP)		Microbiologically confirm TB	8/23/2017	Treatment Completed	2/28/2018	No	Age more than 1 year	14	14	Equal or more than 1 week
Sagar	Bina	17	Female	Not recorded	Not recorded	AWW/CDPO	Not Recorded	No	No	No	Yes	Yes	Yes	Yes	No	No Sample was sent	other	No	No	No	No	No	No	Full time Paediatrician	Negative for TB		Negative				No	Age more than 1 year			Equal or more than 1 week
Sagar	Godhakota	17	Female	Not recorded	Not recorded	AWW/CDPO	Not Recorded	No	No	Yes	No	Yes	No	No	No	No Sample was sent	History	Yes	No	No	No	No	No	Full time Paediatrician	Negative for TB		Negative				No	Age more than 1 year			Equal or more than 1 week
Sagar	DH_Sagar(SMTU)	17	Female	Not recorded	Not recorded	AWW/CDPO	Not Recorded	No	No	Yes	Yes	No	Yes	Yes	No	No Sample was sent	other	No	No	No	No	No	No	Full time Paediatrician	Negative for TB		Negative				No	Age more than 1 year			Equal or more than 1 week
Sagar	Deori	17	Female	Not recorded	Not recorded	AWW/CDPO	Not Recorded	No	No	Yes	No	Yes	No	Yes	No	No Sample was sent	other	No	No	No	No	No	No	Full time Paediatrician	Negative for TB		Negative				No	Age more than 1 year			Equal or more than 1 week
Sagar	Godhakota	17	Male	Not recorded	Not recorded	AWW/CDPO	Not Recorded	No	No	Yes	No	Yes	No	No	No	No Sample was sent	History	Yes	No	No	No	No	No	Full time Paediatrician	Negative for TB		Negative				No	Age more than 1 year			Equal or more than 1 week
Sagar	Khurai	17	Female	Not recorded	Not recorded	AWW/CDPO	Not Recorded	No	No	No	No	Yes	No	Yes	No	No Sample was sent	other	No	No	No	No	No	No	Full time Paediatrician	Negative for TB		Negative				No	Age more than 1 year			Equal or more than 1 week
Sagar	Bina	17	Male	Not recorded	Not recorded	AWW/CDPO	Not Recorded	No	No	No	Yes	Yes	Yes	Yes	No	No Sample was sent	other	No	No	No	No	No	No	Full time Paediatrician	Negative for TB		Negative				No	Age more than 1 year			Equal or more than 1 week
Sheopur	Karahal	17	Male	Not recorded	BPL	AWW/CDPO	Not Recorded	No	No	Yes	No	Yes	No	Yes	No	No Sample was sent	other	No	No	No	No	No	No	Full time Paediatrician	Negative for TB		Negative				No	Age more than 1 year			Equal or more than 1 week
Sheopur	DH_Sheopur	17	Female	Not recorded	Not recorded	AWW/CDPO	Not Recorded	No	No	Yes	No	Yes	Yes	No	No	No Sample was sent	other	No	No	No	No	No	No	Full time Paediatrician	Negative for TB		Negative				No	Age more than 1 year			Equal or more than 1 week
Sheopur	DH_Sheopur	17	Female	Not recorded	Not recorded	AWW/CDPO	Not Recorded	No	No	Yes	No	Yes	Yes	Yes	No	No Sample was sent	other	No	No	No	No	No	No	Full time Paediatrician	Negative for TB		Negative				No	Age more than 1 year			Equal or more than 1 week
Sheopur	DH_Sheopur	17	Female	Not recorded	Not recorded	AWW/CDPO	Not Recorded	No	No	Yes	No	Yes	No	Yes	No	No Sample was sent	other	No	No	No	No	No	No	Full time Paediatrician	Negative for TB		Negative				No	Age more than 1 year			Equal or more than 1 week
Sheopur	DH_Sheopur	17	Male	Not recorded	Not recorded	AWW/CDPO	Not Recorded	No	No	Yes	No	Yes	No	Yes	No	No Sample was sent	other	No	No	No	No	No	No	Full time Paediatrician	Negative for TB		Negative				No	Age more than 1 year			Equal or more than 1 week
Sheopur	Karahal	17	Male	Not recorded	BPL	AWW/CDPO	Not Recorded	No	No	Yes	No	Yes	No	Yes	No	No Sample was sent	other	No	No	No	No	No	No	Full time Paediatrician	Negative for TB		Negative				No	Age more than 1 year			Equal or more than 1 week
Sheopur	Vijaypur	17	Male	Not recorded	Not recorded	AWW/CDPO	Not Recorded	No	No	Yes	No	Yes	No	Yes	No	No Sample was sent	other	No	No	No	No	No	No	Full time Paediatrician	Negative for TB		Negative				No	Age more than 1 year			Equal or more than 1 week
Sheopur	Karahal	17	Male	Not recorded	Not recorded	AWW/CDPO	Not Recorded	No	No	Yes	No	Yes	No	Yes	No	No Sample was sent	other	No	No	No	No	No	No	Full time Paediatrician	Negative for TB		Negative				No	Age more than 1 year			Equal or more than 1 week
Sheopur	Karahal	17	Male	Not recorded	Not recorded	AWW/CDPO	Not Recorded	No	No	Yes	No	Yes	No	Yes	No	No Sample was sent	other	No	No	No	No	No	No	Full time Paediatrician	Negative for TB		Negative				No	Age more than 1 year			Equal or more than 1 week
Sheopur	Vijaypur	17	Male	Not recorded	Not recorded	AWW/CDPO	Not Recorded	No	No	Yes	Yes	Yes	No	No	No	No Sample was sent	other	No	No	No	No	No	No	Full time Paediatrician	Negative for TB		Negative				No	Age more than 1 year			Equal or more than 1 week
Sheopur	Vijaypur	17	Female	Not recorded	Not recorded	AWW/CDPO	Not Recorded	No	No	Yes	No	Yes	No	Yes	No	No Sample was sent	other	No	No	No	No	No	No	Full time Paediatrician	Negative for TB		Negative				No	Age more than 1 year			Equal or more than 1 week
Sheopur	Vijaypur	17	Female	Not recorded	Not recorded	AWW/CDPO	Not Recorded	No	No	Yes	Yes	Yes	No	No	No	No Sample was sent	other	No	No	No	No	No	No	Full time Paediatrician	Negative for TB		Negative				No	Age more than 1 year			Equal or more than 1 week
Sheopur	Vijaypur	17	Male	Not recorded	Not recorded	AWW/CDPO	Not Recorded	No	No	Yes	Yes	Yes	No	Yes	No	No Sample was sent	other	No	No	No	No	No	No	Full time Paediatrician	Negative for TB		Negative				No	Age more than 1 year			Equal or more than 1 week
Sheopur	Karahal	17	Male	Not recorded	Not recorded	AWW/CDPO	Not Recorded	No	No	Yes	No	Yes	No	Yes	No	No Sample was sent	other	No	No	No	No	No	No	Full time Paediatrician	Negative for TB		Negative				No	Age more than 1 year			Equal or more than 1 week
Sheopur	Vijaypur	17	Female	Not recorded	Not recorded	AWW/CDPO	Not Recorded	No	No	Yes	No	Yes	No	Yes	No	No Sample was sent	other	No	No	No	No	No	No	Full time Paediatrician	Negative for TB		Negative				No	Age more than 1 year			Equal or more than 1 week
Sheopur	Vijaypur	17	Male	Not recorded	Not recorded	AWW/CDPO	Not Recorded	No	No	Yes	No	Yes	No	Yes	No	No Sample was sent	other	No	No	No	No	No	No	Full time Paediatrician	Negative for TB		Negative				No	Age more than 1 year			Equal or more than 1 week
Sheopur	Vijaypur	17	Male	Not recorded	Not recorded	AWW/CDPO	Not Recorded	No	No	Yes	Yes	Yes	No	Yes	No	No Sample was sent	other	No	No	No	No	No	No	Full time Paediatrician	Negative for TB		Negative				No	Age more than 1 year			Equal or more than 1 week
Sheopur	DH_Sheopur	17	Male	Not recorded	Not recorded	AWW/CDPO	Not Recorded	No	No	Yes	No	Yes	Yes	Yes	No	No Sample was sent	other	No	No	No	No	No	No	Full time Paediatrician	Negative for TB		Negative				No	Age more than 1 year			Equal or more than 1 week
Sheopur	Karahal	17	Male	Not recorded	BPL	AWW/CDPO	Not Recorded	No	No	Yes	No	Yes	No	Yes	No	No Sample was sent	other	No	No	No	No	No	No	Full time Paediatrician	Negative for TB		Negative				No	Age more than 1 year			Equal or more than 1 week
Sheopur	Vijaypur	17	Male	Not recorded	Not recorded	AWW/CDPO	Not Recorded	No	No	Yes	No	Yes	No	Yes	No	No Sample was sent	other	No	No	No	No	No	No	Full time Paediatrician	Negative for TB		Negative				No	Age more than 1 year			Equal or more than 1 week
Sheopur	Karahal	17	Female	Not recorded	BPL	AWW/CDPO	Not Recorded	No	No	Yes	No	Yes	No	Yes	No	No Sample was sent	other	No	No	No	No	No	No	Full time Paediatrician	Negative for TB		Negative				No	Age more than 1 year			Equal or more than 1 week
Sheopur	Vijaypur	17	Male	Not recorded	Not recorded	AWW/CDPO	Not Recorded	No	No	Yes	No	Yes	No	Yes	No	No Sample was sent	other	No	No	No	No	No	No	Full time Paediatrician	Negative for TB		Negative				No	Age more than 1 year			Equal or more than 1 week
Sheopur	Karahal	17	Male	Not recorded	Not recorded	Taken to NRC by Ambulance	Not Recorded	No	No	Yes	No	Yes	No	Yes	No	No Sample was sent	other	No	No	No	No	No	No	Full time Paediatrician	Negative for TB		Negative				No	Age more than 1 year			Equal or more than 1 week
Sheopur	Baroda	17	Male	Not recorded	Not recorded	AWW/CDPO	Not Recorded	No	No	Yes	No	Yes	No	Yes	No	No Sample was sent	other	No	No	No	No	No	No	Full time Paediatrician	Negative for TB		Negative				No	Age more than 1 year			Equal or more than 1 week
Sagar	Bina	16	Male	Not recorded	Not recorded	AWW/CDPO	Not Recorded	No	Yes	Yes	Yes	Yes	Yes	Yes	Yes	Sputum	Mountoux	No	No	No	No	Yes	Yes	Full time Paediatrician	TB (Pul/EP)		Microbiologically confirm TB	2017-02-06	Treatment Completed	2017-02-12	No	Age more than 1 year	16	16	Equal or more than 1 week
Sagar	Bina	16	Male	Not recorded	Not recorded	AWW/CDPO	Not Recorded	No	No	No	Yes	Yes	Yes	Yes	No	No Sample was sent	other	No	No	No	No	No	No	Full time Paediatrician	Negative for TB		Negative				No	Age more than 1 year			Equal or more than 1 week
[truncated: 1,696 more rows]
